# Supplementary material for: Contribution of Clinical Metagenomics to the Diagnosis of Bone and Joint Infections
Source: Front Microbiol. 2022 Apr 21;13:863777. doi: 10.3389/fmicb.2022.863777 (PMC9069157; doi:10.3389/fmicb.2022.863777)
Supplement: Supplementary file 2 [file Table_1.XLSX]

## Sheet: Bacteria
Sample_number	Code_patient	Centre	DNA concentration (ng/µL)	Bacteria found in culture	16S rDNA sequencing	Metagenomic sequencing (relative abundance in %)	Contaminant after review?
91	AS-2-17	Beaujon	0.341	Bacteroides thetaiotaomicron (P)		Bacteroides thetaiotaomicron (71,5)	No
91	AS-2-17	Beaujon	0.341			Anaerococcus obesiensis (2,3)	No
91	AS-2-17	Beaujon	0.341			Anaerococcus vaginalis (4,0)	No
91	AS-2-17	Beaujon	0.341			Cutibacterium acnes (1,4)	No
91	AS-2-17	Beaujon	0.341	Escherichia coli (Q4)		Escherichia coli (14,2)	No
91	AS-2-17	Beaujon	0.341			Finegoldia magna (1,4)	No
91	AS-2-17	Beaujon	0.341	Staphylococcus epidermidis (Q3)		Staphylococcus epidermidis (2,3)	No
92	AS-2-17	Beaujon	0.01	Bacteroides thetaiotaomicron (P)	Bacteroides thetaiotaomicron	Bacteroides thetaiotaomicron (87,7)	No
92	AS-2-17	Beaujon	0.01			Bacteroides vulgatus (1,6)	No
92	AS-2-17	Beaujon	0.01	Escherichia coli (Q4)		Escherichia coli (6,8)	No
92	AS-2-17	Beaujon	0.01	Finegoldia magna (Q3)		Finegoldia magna (2,1)	No
92	AS-2-17	Beaujon	0.01	Staphylococcus epidermidis (Q4)		Staphylococcus epidermidis (0,2)	No
93	AS-2-17	Beaujon	0.01			Anaerococcus obesiensis (1,6)	No
93	AS-2-17	Beaujon	0.01			Anaerococcus vaginalis (2,3)	No
93	AS-2-17	Beaujon	0.01	Bacteroides thetaiotaomicron (P)		Bacteroides thetaiotaomicron (20,4)	No
93	AS-2-17	Beaujon	0.01			Corynebacterium jeikeium (1,3)	No
93	AS-2-17	Beaujon	0.01			Corynebacterium resistens (9,6)	No
93	AS-2-17	Beaujon	0.01			Corynebacterium striatum (1,1)	No
93	AS-2-17	Beaujon	0.01			Cutibacterium acnes (4,4)	No
93	AS-2-17	Beaujon	0.01	Escherichia coli (Q3)		Escherichia coli (24,9)	No
93	AS-2-17	Beaujon	0.01			Finegoldia magna (5,5)	No
93	AS-2-17	Beaujon	0.01	Staphylococcus epidermidis (Q3)		Staphylococcus epidermidis (24,6)	No
64	BC-2-14	Beaujon	0.394	Staphylococcus aureus (Q4)	Staphylococcus aureus	Staphylococcus aureus (98,3)	No
66	BC-2-14	Beaujon	0.01	Staphylococcus aureus (Q3)	Staphylococcus aureus	Staphylococcus aureus (96,3)	No
140	BY-1-11	Bichat	0.164	Staphylococcus aureus (Q3)	Staphylococcus aureus	Staphylococcus aureus (60,8)	No
141	BY-1-11	Bichat	0.548	Staphylococcus aureus (Q3)		Staphylococcus aureus (56,5)	No
144	BY-1-11	Bichat	0.158	Staphylococcus aureus (Q3)		Staphylococcus aureus (96,6)	No
13	BM-2-02	Beaujon	2.28	Streptococcus agalactiae (Q4)	Streptococcus agalactiae	Streptococcus agalactiae (100,0)	No
14	BM-2-02	Beaujon	1.21	Streptococcus agalactiae (Q4)	Streptococcus agalactiae	Streptococcus agalactiae (99,2)	No
16	BM-2-02	Beaujon	0.522	Streptococcus agalactiae (Q4)	Streptococcus agalactiae	Streptococcus agalactiae (99,9)	No
102	BMM-2	Beaujon	0.56			Streptococcus pyogenes (28,3)	No
104	BMM-2	Beaujon	0.01			Streptococcus pyogenes (36,4)	No
101	BN-1-06	Bichat	0.537			Actinomyces turicensis (1,9)	No
101	BN-1-06	Bichat	0.537			Anaerococcus obesiensis (4,5)	No
101	BN-1-06	Bichat	0.537			Anaerococcus vaginalis (11,3)	No
101	BN-1-06	Bichat	0.537			Atopobium parvulum (44,9)	No
101	BN-1-06	Bichat	0.537			Coriobacteriaceae bacterium BV3Ac1 (9,2)	No
101	BN-1-06	Bichat	0.537			Helcococcus kunzii (3,0)	No
101	BN-1-06	Bichat	0.537			Peptoniphilus harei (5,1)	No
101	BN-1-06	Bichat	0.537			Peptostreptococcus anaerobius (8,8)	No
101	BN-1-06	Bichat	0.537			Porphyromonas asaccharolytica (3,9)	No
101	BN-1-06	Bichat	0.537			Prevotella bergensis (1,0)	No
101	BN-1-06	Bichat	0.537			Prevotella timonensis (1,3)	No
101	BN-1-06	Bichat	0.537			Varibaculum cambriense (1,9)	No
98	BN-1-06	Bichat	1.47			Actinomyces turicensis (1,0)	No
98	BN-1-06	Bichat	1.47			Anaerococcus lactolyticus (1,9)	No
98	BN-1-06	Bichat	1.47			Anaerococcus obesiensis (2,6)	No
98	BN-1-06	Bichat	1.47			Anaerococcus vaginalis (11,4)	No
98	BN-1-06	Bichat	1.47			Atopobium minutum (10,2)	No
98	BN-1-06	Bichat	1.47			Atopobium parvulum (13,2)	No
98	BN-1-06	Bichat	1.47			Coriobacteriaceae bacterium BV3Ac1 (33,1)	No
98	BN-1-06	Bichat	1.47			Helcococcus kunzii (1,0)	No
98	BN-1-06	Bichat	1.47			Peptoniphilus harei (5,8)	No
98	BN-1-06	Bichat	1.47			Peptoniphilus lacrimalis (1,4)	No
98	BN-1-06	Bichat	1.47			Peptostreptococcus anaerobius (12,1)	No
98	BN-1-06	Bichat	1.47			Porphyromonas asaccharolytica (1,6)	No
85	CP-2-18	Beaujon	0.01	Staphylococcus epidermidis (Q3)		Staphylococcus epidermidis (14,1)	No
86	CP-2-18	Beaujon	0.01	Staphylococcus epidermidis (Q3)	Staphylococcus epidermidis	Staphylococcus epidermidis (70,9)	No
87	CP-2-18	Beaujon	0.01	Staphylococcus epidermidis (Q4)	Staphylococcus epidermidis	Staphylococcus epidermidis (26,3)	No
120	CL-1-10	Bichat	2.55	Escherichia coli (Q2)		Escherichia sp (100,0)	No
94	CE-1-04	Bichat	0.01			Morganella morganii (28,7)	No
94	CE-1-04	Bichat	0.01	Proteus mirabilis (Q2)		Proteus mirabilis (20,8)	No
94	CE-1-04	Bichat	0.01	Staphylococcus aureus (Q1)		Staphylococcus aureus (1,3)	No
6	DI-1-01	Bichat	4.02			Staphylococcus aureus (25,1)	No
6	DI-1-01	Bichat	4.02			Streptococcus pyogenes (74,9)	No
7	DI-1-01	Bichat	1.79			Streptococcus pyogenes (89,8)	No
38	DA-1-03	Bichat	5			Bacteroides thetaiotaomicron (100,0)	No
39	DA-1-03	Bichat	2.09			Staphylococcus aureus (100,0)	No
40	DA-1-03	Bichat	1.87			Pseudomonas aeruginosa (10,5)	No
146	EE-1-12	Bichat	0.072			Streptococcus sanguinis (29,6)	No
150	EE-1-12	Bichat	2.32			Staphylococcus aureus (100,0)	No
68	FO-2-08	Beaujon	0.01	Escherichia coli (Q4)		Escherichia coli (10,3)	No
68	FO-2-08	Beaujon	0.01			Staphylococcus aureus (62,5)	No
152	GM-1-13	Bichat	0.109			Streptococcus pyogenes (98,3)	No
153	GM-1-13	Bichat	0.055		Streptococcus pyogenes	Streptococcus pyogenes (98,9)	No
154	GM-1-13	Bichat	0.18		Streptococcus pyogenes	Streptococcus pyogenes (99,8)	No
156	HA-1-14	Bichat	0.01			Cutibacterium acnes (86,5)	No
157	HA-1-14	Bichat	0.01			Cutibacterium acnes (49,6)	No
159	HA-1-14	Bichat	0.308			Cutibacterium acnes (87,6)	No
159	HA-1-14	Bichat	0.308			Staphylococcus aureus (12,5)	No
160	HA-1-14	Bichat	2		Streptococcus pyogenes	Streptococcus pyogenes (100,0)	No
161	KD-1	Bichat	0.211	Pasteurella dagmatis (Q2)		Pasteurella dagmatis (98,3)	No
162	KD-1	Bichat	0.01	Pasteurella dagmatis (Q3)		Pasteurella dagmatis (22,1)	No
134	LH-1	Bichat	5.88			Staphylococcus aureus (100,0)	No
135	LH-1	Bichat	0.197		Staphylococcus epidermidis	Staphylococcus epidermidis (69,9)	No
137	LH-1	Bichat	0.486			Staphylococcus epidermidis (50,6)	No
169	LJ-1-16	Bichat	0.01	Staphylococcus aureus (Q1)		Staphylococcus aureus (33,8)	No
171	LJ-1-16	Bichat	0.01	Staphylococcus aureus (Q3)	Staphylococcus aureus	Staphylococcus aureus (80,1)	No
172	LJ-1-16	Bichat	0.431	Staphylococcus aureus (Q3)	Staphylococcus aureus	Staphylococcus aureus (80,6)	No
110	MF-1	Bichat	0.01			Actinomyces odontolyticus (54,6)	No
110	MF-1	Bichat	0.01			Veillonella unclassified (26,4)	No
110	MF-1	Bichat	0.01	Haemophilus parainfluenzae (Q2)		Haemophilus parainfluenzae (1,5)	No
110	MF-1	Bichat	0.01	Steptococcus oralis (Q3)		Steptococcus oralis (0,01)	No
110	MF-1	Bichat	0.01	Streptococcus gordonii (Q4)		Streptococcus gordoni (6,3)	No
11	MA-1-02	Bichat	0.607	Staphylococcus aureus (Q4)		Staphylococcus aureus (99,0)	No
12	MA-1-02	Bichat	0.38	Staphylococcus aureus (Q4)	Staphylococcus aureus	Staphylococcus aureus (98,8)	No
9	MA-1-02	Bichat	0.558	Staphylococcus aureus (Q4)	Staphylococcus aureus	Staphylococcus aureus (99,9)	No
43	MS-1	Bichat	57	Staphylococcus aureus (Q4)	Staphylococcus aureus	Staphylococcus aureus (21,0)	No
43	MS-1	Bichat	57			Streptococcus pyogenes (7,3)	No
44	MS-1	Bichat	0.01	Staphylococcus aureus (Q4)		Staphylococcus aureus (43,5)	No
125	OF-2	Beaujon	58	Staphylococcus aureus (Q4)	Staphylococcus aureus	Staphylococcus aureus (100,0)	No
126	OF-2	Beaujon	0.01	Staphylococcus aureus (Q3)	Staphylococcus aureus	Staphylococcus aureus (95,3)	No
126	OF-2	Beaujon	0.01	Cutibacterium acnes (Q1)		Cutibacterium acnes (4,0)	No
127	OF-2	Beaujon	0.01			Cutibacterium acnes (48,5)	No
127	OF-2	Beaujon	0.01			Mycobacterium tuberculosis bovis africanum canetti (4,7)	No
127	OF-2	Beaujon	0.075	Staphylococcus aureus (Q3)	Staphylococcus aureus	Staphylococcus aureus (35,4)	No
109	OG-1-07	Bichat	1.11			Staphylococcus aureus (100,0)	No
111	OG-1-07	Bichat	0.57			Cutibacterium acnes (6,8)	No
111	OG-1-07	Bichat	0.57			Staphylococcus aureus (69,2)	No
112	OG-1-07	Bichat	1.29			Bacteroides thetaiotaomicron (4,6)	No
112	OG-1-07	Bichat	0.29	Staphylococcus aureus (Q2)	Staphylococcus aureus	Staphylococcus aureus (94,6)	No
58	RY-2-15	Beaujon	0.098	Pseudomonas aeruginosa (Q4)	Pseudomonas aeruginosa	Pseudomonas aeruginosa (98,7)	No
59	RY-2-15	Beaujon	26.7	Pseudomonas aeruginosa (Q4)		Pseudomonas aeruginosa (98,9)	No
49	RJ-2-13	Beaujon	0.01	Pseudomonas aeruginosa (Q3)		Pseudomonas aeruginosa (6,1)	No
128	RD-2	Beaujon	0.663		Staphylococcus aureus	Staphylococcus aureus (100,0)	No
129	RD-2	Beaujon	0.01	Staphylococcus aureus (Q3)		Staphylococcus aureus (8,0)	No
132	RD-2	Beaujon	5.53	Staphylococcus aureus (Q3)		Staphylococcus aureus (100,0)	No
2	SI-2-01	Beaujon	0.623	Enterobacter cloacae (Q4)	Enterobacter cloacae	Enterobacter cloacae (96,0)	No
3	SI-2-01	Beaujon	1.74			Cutibacterium acnes (70,0)	No
5	SI-2-01	Beaujon	3.7	Enterobacter cloacae (Q4)	Enterobacter cloacae	Enterobacter cloacae (96,0)	No
107	SA-1-08	Bichat	0.076		Escherichia coli	Escherichia coli (33,3)	No
108	SA-1-08	Bichat	0.878			Staphylococcus aureus (62,3)	No
121	VD-1-09	Bichat	0.287	Staphylococcus aureus (Q3)	Staphylococcus aureus	Staphylococcus aureus (98,9)	No
122	VD-1-09	Bichat	1.07	Staphylococcus aureus (Q4)	Staphylococcus aureus	Staphylococcus aureus (100,0)	No
123	VD-1-09	Bichat	0.177	Staphylococcus aureus (Q3)		Staphylococcus aureus (98,8)	No
91	AS-2-17	Beaujon	0.341			Anaerococcus prevotii (0,6)	Yes
91	AS-2-17	Beaujon	0.341			Bacteroides uniformis (0,1)	Yes
91	AS-2-17	Beaujon	0.341			Bacteroides vulgatus (0,1)	Yes
91	AS-2-17	Beaujon	0.341			Corynebacterium pseudogenitalium (0,2)	Yes
91	AS-2-17	Beaujon	0.341			Corynebacterium tuberculostearicum (0,05)	Yes
91	AS-2-17	Beaujon	0.341			Peptoniphilus harei (0,2)	Yes
91	AS-2-17	Beaujon	0.341			Pseudomonas unclassified (0,7)	Yes
91	AS-2-17	Beaujon	0.341			Turicella otitidis (0,6)	Yes
92	AS-2-17	Beaujon	0.01			Anaerococcus obesiensis (0,7)	Yes
92	AS-2-17	Beaujon	0.01			Anaerococcus vaginalis (0,6)	Yes
92	AS-2-17	Beaujon	0.01			Bacteroides uniformis (0,04)	Yes
92	AS-2-17	Beaujon	0.01			Corynebacterium resistens (0,1)	Yes
92	AS-2-17	Beaujon	0.01			Peptoniphilus harei (0,03)	Yes
92	AS-2-17	Beaujon	0.01			Propionibacterium acnes (0,2)	Yes
93	AS-2-17	Beaujon	0.01			Anaerococcus prevotii (0,8)	Yes
93	AS-2-17	Beaujon	0.01			Bacteroides vulgatus (0,2)	Yes
93	AS-2-17	Beaujon	0.01			Brevibacterium mcbrellneri (0,03)	Yes
93	AS-2-17	Beaujon	0.01			Corynebacterium pseudogenitalium (0,1)	Yes
93	AS-2-17	Beaujon	0.01			Peptoniphilus harei (0,9)	Yes
93	AS-2-17	Beaujon	0.01			Turicella otitidis (0,3)	Yes
64	BC-2-14	Beaujon	0.394			Bacteroides thetaiotaomicron (0,02)	Yes
64	BC-2-14	Beaujon	0.394			Brevibacterium unclassified (0,2)	Yes
66	BC-2-14	Beaujon	0.01			Cutibacterium acnes (0,8)	Yes
66	BC-2-14	Beaujon	0.01			Escherichia coli (1,4)	Yes
66	BC-2-14	Beaujon	0.01			Escherichia unclassified (1,3)	Yes
66	BC-2-14	Beaujon	0.01			Streptococcus pyogenes (0,1)	Yes
66	BC-2-14	Beaujon	0.01			Thermus scotoductus (0,1)	Yes
140	BY-1-11	Bichat	0.164			Cutibacterium acnes (36,8)	Yes
140	BY-1-11	Bichat	0.164			Escherichia unclassified (2,4)	Yes
141	BY-1-11	Bichat	0.548			Brevibacterium linens (2,0)	Yes
141	BY-1-11	Bichat	0.548			Brevibacterium unclassified (3,9)	Yes
141	BY-1-11	Bichat	0.548			Cutibacterium acnes (25,3)	Yes
141	BY-1-11	Bichat	0.548			Escherichia unclassified (2,2)	Yes
144	BY-1-11	Bichat	0.158			Cutibacterium acnes (2,1)	Yes
144	BY-1-11	Bichat	0.158			Escherichia unclassified (1,3)	Yes
14	BM-2-02	Beaujon	1.21			Staphylococcus aureus (0,8)	Yes
16	BM-2-02	Beaujon	0.522			Cutibacterium acnes (0,1)	Yes
102	BMM-2	Beaujon	0.56			Corynebacterium resistens (1,8)	Yes
102	BMM-2	Beaujon	0.56			Cutibacterium acnes (26,4)	Yes
102	BMM-2	Beaujon	0.56			Escherichia coli (4,3)	Yes
102	BMM-2	Beaujon	0.56			Escherichia unclassified (5,8)	Yes
103	BMM-2	Beaujon	0.01			Acinetobacter lwoffii (0,5)	Yes
103	BMM-2	Beaujon	0.01			Acinetobacter unclassified (2,0)	Yes
103	BMM-2	Beaujon	0.01			Atopobium parvulum (0,1)	Yes
103	BMM-2	Beaujon	0.01			Bacteroides thetaiotaomicron (0,1)	Yes
103	BMM-2	Beaujon	0.01			Comamonas unclassified (0,2)	Yes
103	BMM-2	Beaujon	0.01			Coriobacteriaceae bacterium BV3Ac1 (0,2)	Yes
103	BMM-2	Beaujon	0.01			Corynebacterium accolens (0,3)	Yes
103	BMM-2	Beaujon	0.01			Corynebacterium resistens (1,2)	Yes
103	BMM-2	Beaujon	0.01			Cutibacterium acnes (72,3)	Yes
103	BMM-2	Beaujon	0.01			Enterobacter cloacae (0,9)	Yes
103	BMM-2	Beaujon	0.01			Escherichia coli (7,6)	Yes
103	BMM-2	Beaujon	0.01			Escherichia unclassified (11,6)	Yes
103	BMM-2	Beaujon	0.01			Micrococcus luteus (0,3)	Yes
103	BMM-2	Beaujon	0.01			Propionibacterium granulosum (1,4)	Yes
103	BMM-2	Beaujon	0.01			Pseudomonas aeruginosa (0,1)	Yes
103	BMM-2	Beaujon	0.01			Staphylococcus aureus (0,1)	Yes
103	BMM-2	Beaujon	0.01			Streptococcus pyogenes (0,6)	Yes
104	BMM-2	Beaujon	0.01			Atopobium parvulum (0,1)	Yes
104	BMM-2	Beaujon	0.01			Bacteroides thetaiotaomicron (0,2)	Yes
104	BMM-2	Beaujon	0.01			Corynebacterium resistens (1,5)	Yes
104	BMM-2	Beaujon	0.01			Cutibacterium acnes (6,1)	Yes
104	BMM-2	Beaujon	0.01			Enterobacter cloacae (0,4)	Yes
104	BMM-2	Beaujon	0.01			Escherichia coli (10,7)	Yes
101	BN-1-06	Bichat	1.537			Actinomyces urogenitalis (0,9)	Yes
101	BN-1-06	Bichat	2.537			Anaerococcus lactolyticus (0,3)	Yes
101	BN-1-06	Bichat	7.537			Anaerococcus prevotii (0,2)	Yes
101	BN-1-06	Bichat	11.537			Clostridium bolteae (0,1)	Yes
101	BN-1-06	Bichat	10.537			Eikenella corrodens (0,1)	Yes
101	BN-1-06	Bichat	4.537			Finegoldia magna (0,3)	Yes
101	BN-1-06	Bichat	3.537			Peptoniphilus lacrimalis (0,3)	Yes
101	BN-1-06	Bichat	13.537			Peptoniphilus rhinitidis (0,004)	Yes
101	BN-1-06	Bichat	5.537			Porphyromonas bennonis (0,3)	Yes
101	BN-1-06	Bichat	6.537			Prevotella buccalis (0,2)	Yes
101	BN-1-06	Bichat	9.537			Streptococcus constellatus (0,1)	Yes
101	BN-1-06	Bichat	8.537			Veillonella parvula (0,1)	Yes
101	BN-1-06	Bichat	12.537			Veillonella unclassified (0,01)	Yes
97	BN-1-06	Bichat	0.01			Atopobium minutum (0,5)	Yes
97	BN-1-06	Bichat	0.01			Atopobium parvulum (8,6)	Yes
97	BN-1-06	Bichat	0.01			Bacteroides thetaiotaomicron (0,4)	Yes
97	BN-1-06	Bichat	0.01			Coriobacteriaceae bacterium BV3Ac1 (0,2)	Yes
97	BN-1-06	Bichat	0.01			Corynebacterium resistens (9,1)	Yes
97	BN-1-06	Bichat	0.01			Cutibacterium acnes (62,5)	Yes
97	BN-1-06	Bichat	0.01			Enterobacter cloacae (0,3)	Yes
97	BN-1-06	Bichat	0.01			Escherichia coli (7,7)	Yes
97	BN-1-06	Bichat	0.01			Escherichia unclassified (7,3)	Yes
97	BN-1-06	Bichat	0.01			Propionibacterium granulosum (0,9)	Yes
97	BN-1-06	Bichat	0.01			Pseudomonas aeruginosa (0,5)	Yes
97	BN-1-06	Bichat	0.01			Pseudomonas unclassified (2,0)	Yes
98	BN-1-06	Bichat	1.47			Actinomyces urogenitalis (0,4)	Yes
98	BN-1-06	Bichat	1.47			Anaerococcus prevotii (0,2)	Yes
98	BN-1-06	Bichat	1.47			aribaculum cambriense (1,0)	Yes
98	BN-1-06	Bichat	1.47			Clostridium bolteae (0,3)	Yes
98	BN-1-06	Bichat	1.47			Enterococcus faecalis (0,2)	Yes
98	BN-1-06	Bichat	1.47			Erysipelotrichaceae bacterium 2 2 44A (0,1)	Yes
98	BN-1-06	Bichat	1.47			Finegoldia magna (0,6)	Yes
98	BN-1-06	Bichat	1.47			Porphyromonas bennonis (0,2)	Yes
98	BN-1-06	Bichat	1.47			Prevotella bergensis (0,6)	Yes
98	BN-1-06	Bichat	1.47			Prevotella timonensis (0,5)	Yes
98	BN-1-06	Bichat	1.47			Streptococcus constellatus (0,03)	Yes
98	BN-1-06	Bichat	1.47			Veillonella parvula (0,2)	Yes
98	BN-1-06	Bichat	1.47			Veillonella unclassified (0,1)	Yes
85	CP-2-18	Beaujon	0.01			Bacteroides thetaiotaomicron (8,0)	Yes
85	CP-2-18	Beaujon	0.01			Cutibacterium acnes (56,7)	Yes
85	CP-2-18	Beaujon	0.01			Escherichia coli (7,0)	Yes
85	CP-2-18	Beaujon	0.01			Escherichia unclassified (5,5)	Yes
85	CP-2-18	Beaujon	0.01			Propionibacterium granulosum (0,2)	Yes
86	CP-2-18	Beaujon	0.01			Corynebacterium resistens (10,5)	Yes
86	CP-2-18	Beaujon	0.01			Bacteroides thetaiotaomicron (1,2)	Yes
86	CP-2-18	Beaujon	0.01			Corynebacterium jeikeium (0,1)	Yes
86	CP-2-18	Beaujon	0.01			Cutibacterium acnes (9,3)	Yes
86	CP-2-18	Beaujon	0.01			Escherichia coli (5,4)	Yes
86	CP-2-18	Beaujon	0.01			Staphylococcus aureus (2,4)	Yes
86	CP-2-18	Beaujon	0.01			Turicella otitidis (0,2)	Yes
87	CP-2-18	Beaujon	0.01			Bacteroides thetaiotaomicron (7,2)	Yes
87	CP-2-18	Beaujon	0.01			Corynebacterium resistens (3,4)	Yes
87	CP-2-18	Beaujon	0.01			Cutibacterium acnes (29,4)	Yes
87	CP-2-18	Beaujon	0.01			Enhydrobacter aerosaccus (0,2)	Yes
87	CP-2-18	Beaujon	0.01			Escherichia coli (6,1)	Yes
87	CP-2-18	Beaujon	0.01			Escherichia unclassified (27,4)	Yes
124	CL-1-10	Bichat	0.496			Cutibacterium acnes (44,8)	Yes
124	CL-1-10	Bichat	0.496			Escherichia coli (10,9)	Yes
124	CL-1-10	Bichat	0.496			Escherichia sp (3,0)	Yes
100	CE-1-04	Bichat	0.56			Acinetobacter unclassified (1,4)	Yes
100	CE-1-04	Bichat	0.56			Atopobium parvulum (0,5)	Yes
100	CE-1-04	Bichat	0.56			Bacteroides thetaiotaomicron (2,0)	Yes
100	CE-1-04	Bichat	0.56			Corynebacterium amycolatum (0,1)	Yes
100	CE-1-04	Bichat	0.56			Cutibacterium acnes (54,2)	Yes
100	CE-1-04	Bichat	0.56			Enterobacter cloacae (2,4)	Yes
100	CE-1-04	Bichat	0.56			Escherichia coli (24,6)	Yes
100	CE-1-04	Bichat	0.56			Escherichia unclassified (12,8)	Yes
100	CE-1-04	Bichat	0.56			Micrococcus luteus (1,1)	Yes
100	CE-1-04	Bichat	0.56			Porphyromonas asaccharolytica (0,6)	Yes
100	CE-1-04	Bichat	0.56			Staphylococcus aureus (0,2)	Yes
94	CE-1-04	Bichat	0.01			Actinobaculum massiliense (0,4)	Yes
94	CE-1-04	Bichat	0.01			Actinomyces europaeus (0,1)	Yes
94	CE-1-04	Bichat	0.01			Actinomyces turicensis (0,04)	Yes
94	CE-1-04	Bichat	0.01			Anaerococcus vaginalis (0,1)	Yes
94	CE-1-04	Bichat	0.01			Brevibacterium massiliense (0,6)	Yes
94	CE-1-04	Bichat	0.01			Brevibacterium unclassified (2,2)	Yes
94	CE-1-04	Bichat	0.01			Corynebacterium aurimucosum (3,4)	Yes
94	CE-1-04	Bichat	0.01			Corynebacterium pseudogenitalium (0,3)	Yes
94	CE-1-04	Bichat	0.01			Corynebacterium resistens (0,6)	Yes
94	CE-1-04	Bichat	0.01			Corynebacterium tuberculostearicum (0,9)	Yes
94	CE-1-04	Bichat	0.01			Cutibacterium acnes (11,6)	Yes
94	CE-1-04	Bichat	0.01			Enterobacter cloacae (1,8)	Yes
94	CE-1-04	Bichat	0.01			Escherichia coli (4,4)	Yes
94	CE-1-04	Bichat	0.01			Escherichia unclassified (7,8)	Yes
94	CE-1-04	Bichat	0.01			Proteus unclassified (0,1)	Yes
95	CE-1-04	Bichat	0.01			Brevibacterium unclassified (3,0)	Yes
95	CE-1-04	Bichat	0.01			Corynebacterium jeikeium (0,3)	Yes
95	CE-1-04	Bichat	0.01			Corynebacterium resistens (10,3)	Yes
95	CE-1-04	Bichat	0.01			Cutibacterium acnes (61,6)	Yes
95	CE-1-04	Bichat	0.01			Escherichia coli (10,2)	Yes
95	CE-1-04	Bichat	0.01			Escherichia unclassified (8,7)	Yes
95	CE-1-04	Bichat	0.01			Pseudomonas unclassified (4,0)	Yes
95	CE-1-04	Bichat	0.01			Streptococcus pyogenes (0,2)	Yes
7	DI-1-01	Bichat	1.79			Escherichia unclassified (10,2)	Yes
40	DA-1-03	Bichat	1.87			Alcanivorax hongdengensis (1,3)	Yes
40	DA-1-03	Bichat	1.87			Cutibacterium acnes (4,1)	Yes
40	DA-1-03	Bichat	1.87			Escherichia coli (1,8)	Yes
40	DA-1-03	Bichat	1.87			Malassezia globosa (3,0)	Yes
40	DA-1-03	Bichat	1.87			Williamsia muralis (3,9)	Yes
163	DJ-1-15	Bichat	0.055			Cutibacterium acnes (38,3)	Yes
163	DJ-1-15	Bichat	0.055			Escherichia coli (5,7)	Yes
163	DJ-1-15	Bichat	0.055			Escherichia unclassified (3,1)	Yes
164	DJ-1-15	Bichat	0.01			Cutibacterium acnes (35,4)	Yes
164	DJ-1-15	Bichat	0.01			Escherichia coli (11,9)	Yes
164	DJ-1-15	Bichat	0.01			Escherichia unclassified (52,7)	Yes
167	DJ-1-15	Bichat	0.079			Bacteroides thetaiotaomicron (5,9)	Yes
167	DJ-1-15	Bichat	0.079			Cutibacterium acnes (15,4)	Yes
167	DJ-1-15	Bichat	0.079			Escherichia coli (8,9)	Yes
167	DJ-1-15	Bichat	0.079			Malassezia globosa (5,0)	Yes
167	DJ-1-15	Bichat	0.079			Streptococcus pyogenes (7,2)	Yes
146	EE-1-12	Bichat	0.072			Brachybacterium unclassified (1,7)	Yes
146	EE-1-12	Bichat	0.072			Cutibacterium acnes (19,1)	Yes
146	EE-1-12	Bichat	0.072			Escherichia unclassified (7,0)	Yes
146	EE-1-12	Bichat	0.072			Kocuria rhizophila (13,8)	Yes
146	EE-1-12	Bichat	0.072			Kocuria unclassified (15,0)	Yes
146	EE-1-12	Bichat	0.072			Staphylococcus aureus	Yes
146	EE-1-12	Bichat	0.072			Streptococcus pyogenes (10,6)	Yes
149	EE-1-12	Bichat	0.01			Acinetobacter johnsonii (0,8)	Yes
149	EE-1-12	Bichat	0.01			Acinetobacter unclassified (0,6)	Yes
149	EE-1-12	Bichat	0.01			Brevibacterium linens (0,1)	Yes
149	EE-1-12	Bichat	0.01			Cutibacterium acnes (62,9)	Yes
149	EE-1-12	Bichat	0.01			Enhydrobacter aerosaccus (0,8)	Yes
149	EE-1-12	Bichat	0.01			Enterobacter cloacae (9,2)	Yes
149	EE-1-12	Bichat	0.01			Escherichia coli (2,9)	Yes
149	EE-1-12	Bichat	0.01			Halomonas unclassified (1,6)	Yes
149	EE-1-12	Bichat	0.01			Kocuria rhizophila (0,03)	Yes
149	EE-1-12	Bichat	0.01			Micrococcus luteus (0,7)	Yes
149	EE-1-12	Bichat	0.01			Propionibacterium granulosum (1,1)	Yes
149	EE-1-12	Bichat	0.01			Ruminococcus bromii (1,1)	Yes
149	EE-1-12	Bichat	0.01			Staphylococcus aureus (0,3)	Yes
149	EE-1-12	Bichat	0.01			Subdoligranulum unclassified (2,4)	Yes
68	FO-2-08	Beaujon	0.01			Brevibacterium unclassified (1,3)	Yes
68	FO-2-08	Beaujon	0.01			Cutibacterium acnes (12,4)	Yes
68	FO-2-08	Beaujon	0.01			Escherichia coli (10,3)	Yes
68	FO-2-08	Beaujon	0.01			Escherichia unclassified (11,6)	Yes
68	FO-2-08	Beaujon	0.01			Micrococcus luteus (0,6)	Yes
68	FO-2-08	Beaujon	0.01			Propionibacterium granulosum (0,2)	Yes
68	FO-2-08	Beaujon	0.01			Staphylococcus epidermidis (1,1)	Yes
88	GD-2-19	Beaujon	0.248			Corynebacterium striatum (0,1)	Yes
88	GD-2-19	Beaujon	0.248			Escherichia coli (59,2)	Yes
88	GD-2-19	Beaujon	0.248			Escherichia unclassified (39,2)	Yes
88	GD-2-19	Beaujon	0.248			Propionibacterium acnes (0,2)	Yes
88	GD-2-19	Beaujon	0.248			Pseudomonas unclassified (0,3)	Yes
88	GD-2-19	Beaujon	0.248			Staphylococcus epidermidis (0,1)	Yes
89	GD-2-19	Beaujon	0.141			Cutibacterium acnes (18,9)	Yes
89	GD-2-19	Beaujon	0.141			Escherichia unclassified (63,9)	Yes
89	GD-2-19	Beaujon	0.141			Klebsiella unclassified (3,3)	Yes
90	GD-2-19	Beaujon	0.01			Acinetobacter unclassified (0,1)	Yes
90	GD-2-19	Beaujon	0.01			Actinomyces viscosus (0,02)	Yes
90	GD-2-19	Beaujon	0.01			Bacteroides thetaiotaomicron (0,1)	Yes
90	GD-2-19	Beaujon	0.01			Brevibacterium linens (0,01)	Yes
90	GD-2-19	Beaujon	0.01			Corynebacterium pseudodiphtheriticum (0,02)	Yes
90	GD-2-19	Beaujon	0.01			Corynebacterium resistens (0,1)	Yes
90	GD-2-19	Beaujon	0.01			Corynebacterium tuberculostearicum (0,2)	Yes
90	GD-2-19	Beaujon	0.01			Cutibacterium acnes (93,5)	Yes
90	GD-2-19	Beaujon	0.01			Dolosigranulum pigrum (0,004)	Yes
90	GD-2-19	Beaujon	0.01			Enhydrobacter aerosaccus (0,004)	Yes
90	GD-2-19	Beaujon	0.01			Escherichia coli (2,4)	Yes
90	GD-2-19	Beaujon	0.01			Escherichia unclassified (2,1)	Yes
90	GD-2-19	Beaujon	0.01			Microbacterium laevaniformans (0,01)	Yes
90	GD-2-19	Beaujon	0.01			Micrococcus luteus (0,1)	Yes
90	GD-2-19	Beaujon	0.01			Propionibacterium granulosum (0,3)	Yes
90	GD-2-19	Beaujon	0.01			Pseudomonas unclassified (0,2)	Yes
90	GD-2-19	Beaujon	0.01			revibacterium unclassified (0,6)	Yes
90	GD-2-19	Beaujon	0.01			Rothia unclassified (0,1)	Yes
90	GD-2-19	Beaujon	0.01			Staphylococcus epidermidis (0,1)	Yes
90	GD-2-19	Beaujon	0.01			Streptococcus sanguinis (0,1)	Yes
152	GM-1-13	Bichat	0.109			Cutibacterium acnes (0,7)	Yes
152	GM-1-13	Bichat	0.109			Escherichia coli (0,1)	Yes
152	GM-1-13	Bichat	0.109			Escherichia unclassified (0,3)	Yes
153	GM-1-13	Bichat	0.055			Cutibacterium acnes (1,0)	Yes
153	GM-1-13	Bichat	0.055			Escherichia unclassified (0,2)	Yes
154	GM-1-13	Bichat	0.18			Cutibacterium acnes (0,1)	Yes
156	HA-1-14	Bichat	0.01			Acinetobacter johnsonii (0,2)	Yes
156	HA-1-14	Bichat	0.01			Acinetobacter ursingii (2,7)	Yes
156	HA-1-14	Bichat	0.01			Brevibacterium unclassified (4,8)	Yes
156	HA-1-14	Bichat	0.01			Escherichia coli (4,1)	Yes
156	HA-1-14	Bichat	0.01			Streptococcus thermophilus (1,7)	Yes
157	HA-1-14	Bichat	0.01			Escherichia coli (1,2)	Yes
157	HA-1-14	Bichat	0.01			Escherichia unclassified (0,9)	Yes
157	HA-1-14	Bichat	0.01			Pseudomonas unclassified (15,2)	Yes
158	HA-1-14	Bichat	0.01			Cutibacterium acnes (91,9)	Yes
158	HA-1-14	Bichat	0.01			Escherichia coli (1,7)	Yes
158	HA-1-14	Bichat	0.01			Escherichia unclassified (1,7)	Yes
158	HA-1-14	Bichat	0.01			Pseudomonas unclassified (2,5)	Yes
158	HA-1-14	Bichat	0.01			Streptococcus pyogenes (2,2)	Yes
161	KD-1	Bichat	0.211			Cutibacterium acnes (1,7)	Yes
162	KD-1	Bichat	0.01			Cutibacterium acnes (28,6)	Yes
162	KD-1	Bichat	0.01			Escherichia coli (5,5)	Yes
162	KD-1	Bichat	0.01			Escherichia unclassified (20,0)	Yes
135	LH-1	Bichat	0.197			Cutibacterium acnes (27,3)	Yes
135	LH-1	Bichat	0.197			Escherichia unclassified (2,9)	Yes
137	LH-1	Bichat	0.486			Cutibacterium acnes (49,3)	Yes
169	LJ-1-16	Bichat	0.01			Cutibacterium acnes (26,3)	Yes
169	LJ-1-16	Bichat	0.01			Escherichia coli (1,7)	Yes
169	LJ-1-16	Bichat	0.01			Escherichia unclassified (0,9)	Yes
171	LJ-1-16	Bichat	0.01			Cutibacterium acnes (17,8)	Yes
171	LJ-1-16	Bichat	0.01			Escherichia unclassified (2,0)	Yes
172	LJ-1-16	Bichat	0.431			Cutibacterium acnes (2,9)	Yes
172	LJ-1-16	Bichat	0.431			Escherichia unclassified (16,5)	Yes
47	LP-2-12	Beaujon	0.01			Brevibacterium casei (0,8)	Yes
47	LP-2-12	Beaujon	0.01			Brevibacterium unclassified (3,0)	Yes
47	LP-2-12	Beaujon	0.01			Corynebacterium accolens (1,4)	Yes
47	LP-2-12	Beaujon	0.01			Cutibacterium acnes (8,4)	Yes
47	LP-2-12	Beaujon	0.01			Escherichia coli (36,5)	Yes
47	LP-2-12	Beaujon	0.01			Escherichia unclassified (32,1)	Yes
47	LP-2-12	Beaujon	0.01			Paracoccus denitrificans (2,4)	Yes
47	LP-2-12	Beaujon	0.01			Paracoccus unclassified (2,8)	Yes
47	LP-2-12	Beaujon	0.01			Staphylococcus aureus (0,2)	Yes
47	LP-2-12	Beaujon	0.01			Staphylococcus epidermidis (0,3)	Yes
48	LP-2-12	Beaujon	0.01			Brevibacterium unclassified (2,8)	Yes
48	LP-2-12	Beaujon	0.01			Cutibacterium acnes (16,0)	Yes
48	LP-2-12	Beaujon	0.01			Escherichia coli (68,5)	Yes
48	LP-2-12	Beaujon	0.01			Escherichia unclassified (11,9)	Yes
48	LP-2-12	Beaujon	0.01			Micrococcus luteus (0,04)	Yes
48	LP-2-12	Beaujon	0.01			revibacterium casei (0,8)	Yes
110	MF-1	Bichat	0.01			Brevibacterium linens (0,01)	Yes
110	MF-1	Bichat	0.01			Corynebacterium aurimucosum (0,3)	Yes
110	MF-1	Bichat	0.01			Cutibacterium acnes (7,3)	Yes
110	MF-1	Bichat	0.01			Escherichia coli (0,3)	Yes
110	MF-1	Bichat	0.01			Escherichia unclassified (0,5)	Yes
110	MF-1	Bichat	0.01			Streptococcus agalactiae (0,1)	Yes
110	MF-1	Bichat	0.01			Veillonella parvula (2,7)	Yes
114	MF-1	Bichat	0.01			Cutibacterium acnes (21,6)	Yes
114	MF-1	Bichat	0.01			Deinococcus unclassified (6,6)	Yes
11	MA-1-02	Bichat	0.607			Staphylococcus epidermidis (0,3)	Yes
11	MA-1-02	Bichat	0.607			Staphylococcus lugdunensis (0,7)	Yes
12	MA-1-02	Bichat	0.38			Staphylococcus epidermidis (1,2)	Yes
9	MA-1-02	Bichat	0.558			Enterobacter cloacae (0,02)	Yes
9	MA-1-02	Bichat	0.558			Staphylococcus epidermidis (0,1)	Yes
9	MA-1-02	Bichat	0.558			Staphylococcus lugdunensis (0,03)	Yes
42	MS-1	Bichat	0.184			Cutibacterium acnes (29,0)	Yes
42	MS-1	Bichat	0.184			Escherichia coli (11,9)	Yes
42	MS-1	Bichat	0.184			Pseudomonas aeruginosa (39,0)	Yes
43	MS-1	Bichat	57			Anaerococcus obesiensis (5,8)	Yes
43	MS-1	Bichat	57			Olegusella massiliensis (5,4)	Yes
44	MS-1	Bichat	0.01			Actinomyces radingae (1,2)	Yes
44	MS-1	Bichat	0.01			Alcanivorax hongdengensis (2,0)	Yes
44	MS-1	Bichat	0.01			Anaerococcus obesiensis (1,7)	Yes
44	MS-1	Bichat	0.01			Atopobium parvulum (3,2)	Yes
44	MS-1	Bichat	0.01			Enterobacter hormaechei (13,5)	Yes
44	MS-1	Bichat	0.01			Malassezia furfur (1,7)	Yes
44	MS-1	Bichat	0.01			Malassezia globosa (2,2)	Yes
44	MS-1	Bichat	0.01			Olegusella massiliensis (1,2)	Yes
44	MS-1	Bichat	0.01			Peptoniphilus grossensis (1,5)	Yes
44	MS-1	Bichat	0.01			Peptoniphilus harei (2,0)	Yes
44	MS-1	Bichat	0.01			Streptococcus pneumoniae (1,2)	Yes
44	MS-1	Bichat	0.01			Tetrasphaera japonica (1,7)	Yes
126	OF-2	Beaujon	0.01			Escherichia coli (0,5)	Yes
126	OF-2	Beaujon	0.01			Proteus unclassified (0,04)	Yes
126	OF-2	Beaujon	0.01			Streptococcus pyogenes (0,1)	Yes
127	OF-2	Beaujon	0.01			Enhydrobacter aerosaccus (0,1)	Yes
127	OF-2	Beaujon	0.01			Escherichia coli (1,2)	Yes
127	OF-2	Beaujon	0.01			Escherichia unclassified (2,3)	Yes
127	OF-2	Beaujon	0.01			Micrococcus luteus (2,0)	Yes
127	OF-2	Beaujon	0.01			Propionibacterium granulosum (1,1)	Yes
127	OF-2	Beaujon	0.01			Stenotrophomonas maltophilia (0,1)	Yes
127	OF-2	Beaujon	0.01			Stenotrophomonas unclassified (0,1)	Yes
127	OF-2	Beaujon	0.01			Thiomonas unclassified (1,1)	Yes
112	OG-1-07	Bichat	2.29			Streptococcus agalactiae (0,8)	Yes
55	RY-2-15	Beaujon	0.01			Brevibacterium casei (0,4)	Yes
55	RY-2-15	Beaujon	0.01			Corynebacterium tuberculostearicum	Yes
55	RY-2-15	Beaujon	0.01			Cutibacterium acnes (14,6)	Yes
55	RY-2-15	Beaujon	0.01			Enhydrobacter aerosaccus (1,0)	Yes
55	RY-2-15	Beaujon	0.01			Escherichia coli (47,7)	Yes
55	RY-2-15	Beaujon	0.01			Escherichia unclassified (24,7)	Yes
55	RY-2-15	Beaujon	0.01			Klebsiella pneumoniae (0,3)	Yes
55	RY-2-15	Beaujon	0.01			Leuconostoc carnosum (0,2)	Yes
55	RY-2-15	Beaujon	0.01			Micrococcus luteus (0,2)	Yes
55	RY-2-15	Beaujon	0.01			Pseudomonas aeruginosa (0,1)	Yes
55	RY-2-15	Beaujon	0.01			Pseudomonas unclassified (1,1)	Yes
58	RY-2-15	Beaujon	0.098			Escherichia coli (0,5)	Yes
58	RY-2-15	Beaujon	0.098			Escherichia unclassified (0,5)	Yes
58	RY-2-15	Beaujon	0.098			Propionibacterium acnes (0,4)	Yes
59	RY-2-15	Beaujon	26.7			Cutibacterium acnes (0,1)	Yes
49	RJ-2-13	Beaujon	0.01			Brevibacterium casei (0,1)	Yes
49	RJ-2-13	Beaujon	0.01			Cutibacterium acnes (27,4)	Yes
49	RJ-2-13	Beaujon	0.01			Escherichia coli (51,4)	Yes
49	RJ-2-13	Beaujon	0.01			Escherichia unclassified (1,0)	Yes
49	RJ-2-13	Beaujon	0.01			Pseudomonas unclassified (11,4)	Yes
51	RJ-2-13	Beaujon	0.01			Brevibacterium unclassified (1,4)	Yes
51	RJ-2-13	Beaujon	0.01			Cutibacterium acnes (26,0)	Yes
51	RJ-2-13	Beaujon	0.01			Escherichia coli (32,6)	Yes
51	RJ-2-13	Beaujon	0.01			Escherichia unclassified (33,5)	Yes
51	RJ-2-13	Beaujon	0.01			Klebsiella pneumoniae (3,3)	Yes
51	RJ-2-13	Beaujon	0.01			Micrococcus luteus (0,3)	Yes
51	RJ-2-13	Beaujon	0.01			Subdoligranulum unclassified (0,4)	Yes
53	RJ-2-13	Beaujon	0.01			Brevibacterium casei (0,1)	Yes
53	RJ-2-13	Beaujon	0.01			Cutibacterium acnes (32,6)	Yes
53	RJ-2-13	Beaujon	0.01			Escherichia coli (13,6)	Yes
53	RJ-2-13	Beaujon	0.01			Escherichia unclassified (30,2)	Yes
53	RJ-2-13	Beaujon	0.01			Propionibacterium granulosum (0,1)	Yes
129	RD-2	Beaujon	0.01			Cutibacterium acnes (90,3)	Yes
129	RD-2	Beaujon	0.01			Escherichia coli (1,4)	Yes
129	RD-2	Beaujon	0.01			Propionibacterium granulosum (0,4)	Yes
174	RA-1	Bichat	0.01			Cutibacterium acnes (35,0)	Yes
174	RA-1	Bichat	0.01			Escherichia coli (10,5)	Yes
174	RA-1	Bichat	0.01			Escherichia unclassified (14,1)	Yes
174	RA-1	Bichat	0.01			Halomonas unclassified (6,7)	Yes
174	RA-1	Bichat	0.01			Propionibacterium granulosum (0,6)	Yes
174	RA-1	Bichat	0.01			Staphylococcus aureus (0,2)	Yes
174	RA-1	Bichat	0.01			Stenotrophomonas maltophilia (1,9)	Yes
174	RA-1	Bichat	0.01			Streptococcus pyogenes (0,1)	Yes
174	RA-1	Bichat	0.01			Subdoligranulum unclassified (2,2)	Yes
175	RA-1	Bichat	0.01			Cutibacterium acnes (58,2)	Yes
175	RA-1	Bichat	0.01			Escherichia coli (7,1)	Yes
175	RA-1	Bichat	0.01			Escherichia unclassified (7,9)	Yes
175	RA-1	Bichat	0.01			Halomonas unclassified (13,2)	Yes
175	RA-1	Bichat	0.01			Klebsiella unclassified (6,1)	Yes
176	RA-1	Bichat	0.094			Cutibacterium acnes (55,9)	Yes
176	RA-1	Bichat	0.094			Escherichia coli (5,9)	Yes
176	RA-1	Bichat	0.094			Escherichia unclassified (3,9)	Yes
176	RA-1	Bichat	0.094			Halomonas unclassified (34,3)	Yes
2	SI-2-01	Beaujon	0.623			Escherichia unclassified (4,0)	Yes
3	SI-2-01	Beaujon	1.74			Klebsiella pneumoniae (5,2)	Yes
3	SI-2-01	Beaujon	1.74			Staphylococcus aureus (4,4)	Yes
3	SI-2-01	Beaujon	1.74			Pseudomonas aeruginosa (0,7)	Yes
5	SI-2-01	Beaujon	3.7			Escherichia unclassified (4,1)	Yes
60	SS-2-16	Beaujon	0.01			Brevibacterium unclassified (4,3)	Yes
60	SS-2-16	Beaujon	0.01			Corynebacterium accolens (4,7)	Yes
60	SS-2-16	Beaujon	0.01			Cutibacterium acnes (43,4)	Yes
60	SS-2-16	Beaujon	0.01			Escherichia coli (31,1)	Yes
60	SS-2-16	Beaujon	0.01			Escherichia unclassified (15,5)	Yes
62	SS-2-16	Beaujon	0.01			Brevibacterium casei (0,1)	Yes
62	SS-2-16	Beaujon	0.01			Cutibacterium acnes (10,9)	Yes
62	SS-2-16	Beaujon	0.01			Escherichia coli (45,9)	Yes
62	SS-2-16	Beaujon	0.01			Escherichia unclassified (42,6)	Yes
62	SS-2-16	Beaujon	0.01			Pseudomonas aeruginosa (0,9)	Yes
107	SA-1-08	Bichat	0.076			Bacteroides uniformis (0,1)	Yes
107	SA-1-08	Bichat	0.076			Bilophila unclassified (0,2)	Yes
107	SA-1-08	Bichat	0.076			Brevibacterium linens (0,5)	Yes
107	SA-1-08	Bichat	0.076			Cutibacterium acnes (20,0)	Yes
107	SA-1-08	Bichat	0.076			Escherichia unclassified (31,3)	Yes
107	SA-1-08	Bichat	0.076			Micrococcus luteus (1,9)	Yes
107	SA-1-08	Bichat	0.076			Proteus mirabilis (2,9)	Yes
107	SA-1-08	Bichat	0.076			Proteus unclassified (0,7)	Yes
107	SA-1-08	Bichat	0.076			Pseudomonas aeruginosa (0,5)	Yes
107	SA-1-08	Bichat	0.076			Subdoligranulum unclassified (3,1)	Yes
108	SA-1-08	Bichat	0.878			Cutibacterium acnes (14,2)	Yes
108	SA-1-08	Bichat	0.878			Escherichia coli (2,9)	Yes
108	SA-1-08	Bichat	0.878			Malassezia furfur (1,6)	Yes
108	SA-1-08	Bichat	0.878			Malassezia globosa (3,2)	Yes
108	SA-1-08	Bichat	0.878			Proteus mirabilis (1,3)	Yes
45	TN1	Bichat	0.01			Cutibacterium acnes (78,7)	Yes
45	TN1	Bichat	0.01			Deinococcus unclassified (0,7)	Yes
45	TN1	Bichat	0.01			Escherichia coli (0,4)	Yes
45	TN1	Bichat	0.01			Escherichia unclassified (0,8)	Yes
45	TN1	Bichat	0.01			Klebsiella pneumoniae (2,3)	Yes
45	TN1	Bichat	0.01			Micrococcus luteus (1,0)	Yes
45	TN1	Bichat	0.01			Propionibacterium granulosum (2,4)	Yes
45	TN1	Bichat	0.01			Pseudomonas aeruginosa (11,1)	Yes
177	TN2	Beaujon	0.01			Acinetobacter lwoffii (0,5)	Yes
177	TN2	Beaujon	0.01			Corynebacterium jeikeium (0,03)	Yes
177	TN2	Beaujon	0.01			Corynebacterium tuberculostearicum (0,02)	Yes
177	TN2	Beaujon	0.01			Cutibacterium acnes (43,3)	Yes
177	TN2	Beaujon	0.01			Enhydrobacter aerosaccus (0,3)	Yes
177	TN2	Beaujon	0.01			Enterobacter cloacae (0,1)	Yes
177	TN2	Beaujon	0.01			Escherichia coli (9,7)	Yes
177	TN2	Beaujon	0.01			Escherichia unclassified (18,2)	Yes
177	TN2	Beaujon	0.01			Gardnerella vaginalis (1,1)	Yes
177	TN2	Beaujon	0.01			Kocuria rhizophila (0,3)	Yes
177	TN2	Beaujon	0.01			Kocuria unclassified (0,4)	Yes
177	TN2	Beaujon	0.01			Micrococcus luteus (2,9)	Yes
177	TN2	Beaujon	0.01			Propionibacterium granulosum (1,1)	Yes
177	TN2	Beaujon	0.01			Pseudomonas unclassified (3,0)	Yes
177	TN2	Beaujon	0.01			Rothia mucilaginosa (0,1)	Yes
177	TN2	Beaujon	0.01			Staphylococcus caprae capitis (0,1)	Yes
177	TN2	Beaujon	0.01			Staphylococcus epidermidis (0,5)	Yes
177	TN2	Beaujon	0.01			Stenotrophomonas maltophilia (0,1)	Yes
177	TN2	Beaujon	0.01			Turicella otitidis (0,1)	Yes
121	VD-1-09	Bichat	0.287			Comamonas unclassified (0,04)	Yes
121	VD-1-09	Bichat	0.287			Cutibacterium acnes (0,8)	Yes
121	VD-1-09	Bichat	0.287			Escherichia coli (0,2)	Yes
123	VD-1-09	Bichat	0.177			Cutibacterium acnes (1,0)	Yes
123	VD-1-09	Bichat	0.177			Escherichia coli (0,1)	Yes
123	VD-1-09	Bichat	0.177			Escherichia sp (0,1)	Yes
123	VD-1-09	Bichat	0.177			Kocuria unclassified (0,02)	Yes
93	AS-2-17	Beaujon	0.01	Bifidobacterium sp. (P)
64	BC-2-14	Beaujon	0.394	Enterococcus faecalis (P)
64	BC-2-14	Beaujon	0.394	Klebsiella pneumoniae (P)
64	BC-2-14	Beaujon	0.394	Staphylococcus lugdunensis (P)
65	BC-2-14	Beaujon	0.01	Staphylococcus aureus (Q3)
65	BC-2-14	Beaujon	0.01	Enterococcus faecalis (P)
65	BC-2-14	Beaujon	0.01	Klebsiella pneumoniae (P)
66	BC-2-14	Beaujon	0.01	Staphylococcus epidermidis (Q2)
138	BY-1-11	Bichat	0.01	Staphylococcus aureus (Q3)
139	BY-1-11	Bichat	0.01	Staphylococcus aureus (Q3)
15	BM-2-02	Beaujon	0.306	Streptococcus agalactiae (Q4)
105	BMM-2	Beaujon	0.01
101	BN-1-06	Bichat	0.537	Eikenella corrodens (Q5)
101	BN-1-06	Bichat	0.537	Corynebacterium amycolatum (Q3)
101	BN-1-06	Bichat	0.537	Enterococcus faecalis (Q3)
101	BN-1-06	Bichat	0.537	Streptococcus oralis (Q3)
98	BN-1-06	Bichat	1.47	Eikenella corrodens (Q5)
98	BN-1-06	Bichat	1.47	Enterococcus faecalis (Q3)
98	BN-1-06	Bichat	1.47	Streptococcus oralis (Q3)
94	CE-1-04	Bichat	0.01	Staphylococcus epidermidis (Q1)
95	CE-1-04	Bichat	0.01	Corynebacterium amycolatum (Q1)
95	CE-1-04	Bichat	0.01	Staphylococcus aureus (Q1)
96	CE-1-04	Bichat	0.01	Staphylococcus aureus (Q2)
96	CE-1-04	Bichat	0.01	Corynebacterium amycolatum (Q1)
96	CE-1-04	Bichat	0.01
99	CE-1-04	Bichat	0.01	Staphylococcus epidermidis (P)
99	CE-1-04	Bichat	0.01	Staphylococcus hominis (P)
163	DJ-1-15	Bichat	0.055	Staphylococcus epidermidis (P)
164	DJ-1-15	Bichat	0.01		Barley rhizosphere
164	DJ-1-15	Bichat	0.01	Staphylococcus epidermidis (P)
165	DJ-1-15	Bichat	0.01
166	DJ-1-15	Bichat	0.01	Staphylococcus epidermidis (P)
167	DJ-1-15	Bichat	0.079		Variovorax paradoxus
145	EE-1-12	Bichat	0.01
147	EE-1-12	Bichat	0.01
148	EE-1-12	Bichat	0.01
68	FO-2-08	Beaujon	0.01	Enterobacter cloacae (Q4)
68	FO-2-08	Beaujon	0.01	Bacteroides fragilis (Q3)
89	GD-2-19	Beaujon	0.141		Variovorax paradoxus
153	GM-1-13	Bichat	0.055	Staphylococcus aureus (P)
154	GM-1-13	Bichat	0.18	Staphylococcus aureus (P)
155	GM-1-13	Bichat	0.01	Staphylococcus aureus (Q2)
155	GM-1-13	Bichat	0.01	Corynebacterium striatum (Q1)
156	HA-1-14	Bichat	0.01		Variovorax paradoxus
157	HA-1-14	Bichat	0.01		Variovorax paradoxus
158	HA-1-14	Bichat	0.01		Variovorax paradoxus
158	HA-1-14	Bichat	0.01	Klebsiella pneumoniae (P)
159	HA-1-14	Bichat	0.308		Variovorax paradoxus
160	HA-1-14	Bichat	2	Klebsiella pneumoniae (Q1)
160	HA-1-14	Bichat	2	Staphylococcus epidermidis (Q1)
161	KD-1	Bichat	0.211	Staphylococcus epidermidis (Q1)
161	KD-1	Bichat	0.211	Staphylococcus hominis (Q1)
161	KD-1	Bichat	0.211	Staphylococcus intermedius (Q1)
162	KD-1	Bichat	0.01		Variovorax paradoxus
162	KD-1	Bichat	0.01	Staphylococcus aureus (P)
133	LH-1	Bichat	0.146	Acinetobacter baumannii (Q2)
133	LH-1	Bichat	0.146
134	LH-1	Bichat	5.88	Acinetobacter baumannii (Q2)
136	LH-1	Bichat	0.101	Acinetobacter baumannii (Q2)
137	LH-1	Bichat	0.486	Acinetobacter baumannii (Q2)
142	LH-1	Bichat	0.01
143	LH-1	Bichat	0.074	Acinetobacter baumannii (Q3)
168	LJ-1-16	Bichat	0.01	Staphylococcus aureus (Q3)
170	LJ-1-16	Bichat	0.01	Staphylococcus aureus (Q3)
173	LJ-1-16	Bichat	0.01	Staphylococcus aureus (Q4)
48	LP-2-12	Beaujon	0.01	Staphylococcus epidermidis (Q1)
48	LP-2-12	Beaujon	0.01	Staphylococcus capitis (P)
114	MF-1	Bichat	0.01		Variovorax paradoxus
114	MF-1	Bichat	0.01	Staphylococcus hominis (Q3)
114	MF-1	Bichat	0.01	Streptococcus oralis (Q3)
114	MF-1	Bichat	0.01	Veillonella parvula (Q3)
116	MF-1	Bichat	0.01	Streptococcus oralis (Q3)
116	MF-1	Bichat	0.01	Staphylococcus epidermidis (Q2)
10	MA-1-02	Bichat	0.082	Staphylococcus aureus (Q4)
8	MA-1-02	Bichat	0.058	Staphylococcus aureus (Q4)
42	MS-1	Bichat	0.184	Staphylococcus aureus (Q2)
125	OF-2	Beaujon	58	Staphylococcus hominis (P)
106	OG-1-07	Bichat	0.01	Staphylococcus aureus (Q3)
106	OG-1-07	Bichat	0.01	Klebsiella pneumoniae (Q1)
109	OG-1-07	Bichat	1.11	Enterobacter asburiae (Q3)
111	OG-1-07	Bichat	0.57		Variovorax paradoxus
111	OG-1-07	Bichat	0.57	Enterobacter asburiae (Q1)
112	OG-1-07	Bichat	0.29	Klebsiella pneumoniae (Q4)
113	OG-1-07	Bichat	0.124	Staphylococcus aureus (Q4)
113	OG-1-07	Bichat	0.124	Klebsiella pneumoniae
115	OG-1-07	Bichat	0.01	Enterobacter asburiae (Q2)
54	RY-2-15	Beaujon	0.01
55	RY-2-15	Beaujon	0.01	Pseudomonas aeruginosa (Q2)
56	RY-2-15	Beaujon	0.01
57	RY-2-15	Beaujon	0.01	Pseudomonas aeruginosa (Q1)
49	RJ-2-13	Beaujon	0.01		Variovorax paradoxus
49	RJ-2-13	Beaujon	0.01	Citrobacter koseri (P)
49	RJ-2-13	Beaujon	0.01	Staphylococcus aureus (P)
50	RJ-2-13	Beaujon	0.01	Pseudomonas aeruginosa (Q3)
51	RJ-2-13	Beaujon	0.01	Proteus mirabilis (Q2)
51	RJ-2-13	Beaujon	0.01	Pseudomonas aeruginosa (Q2)
51	RJ-2-13	Beaujon	0.01	Citrobacter koseri (P)
51	RJ-2-13	Beaujon	0.01	Staphylococcus aureus (P)
52	RJ-2-13	Beaujon	0.01	Pseudomonas aeruginosa (Q3)
52	RJ-2-13	Beaujon	0.01	Haemophilus parainfluenzae (Q1)
52	RJ-2-13	Beaujon	0.01	Streptococcus parasanguinis (Q1)
53	RJ-2-13	Beaujon	0.01		Variovorax sp.
53	RJ-2-13	Beaujon	0.01	Citrobacter koseri (Q1)
53	RJ-2-13	Beaujon	0.01	Pseudomonas aeruginosa (Q1)
53	RJ-2-13	Beaujon	0.01	Proteus mirabilis (P)
176	RA-1	Bichat	0.094		Variovorax paradoxus
1	SI-2-01	Beaujon	18.2	Enterobacter cloacae (Q5)
1	SI-2-01	Beaujon	18.2	Cutibacterium acnes (Q2)
3	SI-2-01	Beaujon	1.74		Variovorax paradoxus
3	SI-2-01	Beaujon	1.74	Enterobacter cloacae (Q4)
4	SI-2-01	Beaujon	0	Enterobacter cloacae (Q3)
108	SA-1-08	Bichat	0.878		Variovorax paradoxus
	AS-2-17
	AS-2-17
	AS-2-17
	BC-2-14
	BC-2-14
	BMM-2
	BMM-2
	BMM-2
	BM-2-02
	BM-2-02
	BM-2-02
	BN-1-06
	BN-1-06
	BN-1-06
	BY-1-11
	BY-1-11
	BY-1-11
	CE-1-04
	CE-1-04
	CE-1-04
	CL-1-10
	CL-1-10
	CP-2-18
	CP-2-18
	CP-2-18
	DA-1-03
	DA-1-03
	DA-1-03
	DI-1-01
	DI-1-01
	DJ-1-15
	DJ-1-15
	DJ-1-15
	EE-1-12
	EE-1-12
	EE-1-12
	FO-2-08
	GD-2-19
	GD-2-19
	GD-2-19
	GM-1-13
	GM-1-13
	GM-1-13
	HA-1-14
	HA-1-14
	HA-1-14
	HA-1-14
	HA-1-14
	KD-1
	KD-1
	LH-1
	LH-1
	LH-1
	LJ-1-16
	LJ-1-16
	LJ-1-16
	LP-2-12
	LP-2-12
	MA-1-02
	MA-1-02
	MA-1-02
	MF-1
	MF-1
	MS-1
	MS-1
	MS-1
	OF-2
	OF-2
	OF-2
	OG-1-07
	OG-1-07
	OG-1-07
	RA-1
	RA-1
	RA-1
	RD-2
	RD-2
	RD-2
	RJ-2-13
	RJ-2-13
	RJ-2-13
	RY-2-15
	RY-2-15
	RY-2-15
	SA-1-08
	SA-1-08
	SI-2-01
	SI-2-01
	SI-2-01
	SS-2-16
	SS-2-16
	TN1
	TN2
	VD-1-09
	VD-1-09
	VD-1-09

## Sheet: Samples
Sample_number	Code_patient	Centre	DNA concentration (ng/µL)	Bacteria found in culture	Sample mono/polymicrobial	Infection mono/polymicrobial	Bacteria found in Mg after review	16S rDNA sequencing	Bacteria found in Mg without filter
92	AS-2-17	Beaujon	0.01	Escherichia coli (Q4), Staphylococcus epidermidis (Q4), Finegoldia magna (Q3), Bacteroides thetaiotaomicron (P)	Polymicrobial	Polymicrobial	Escherichia coli (6,8), Staphylococcus epidermidis (0,2), Finegoldia magna (2,1), Bacteroides thetaiotaomicron (87,7), Bacteroides vulgatus (1,6)	Bacteroides thetaiotaomicron	Escherichia coli (6,8), Staphylococcus epidermidis (0,2), Finegoldia magna (2,1), Bacteroides thetaiotaomicron (87,7), Bacteroides vulgatus (1,6), Anaerococcus obesiensis (0,7), Anaerococcus vaginalis (0,6), Cutibacterium acnes (0,2), Corynebacterium resistens (0,1), Bacteroides uniformis (0,04), Peptoniphilus harei (0,03)
91	AS-2-17	Beaujon	0.341	Escherichia coli (Q4), Staphylococcus epidermidis (Q3), Bacteroides thetaiotaomicron (P)	Polymicrobial	Polymicrobial	Escherichia coli (14,2), Staphylococcus epidermidis (2,3), Bacteroides thetaiotaomicron (71,5), Anaerococcus vaginalis (4,0), Anaerococcus obesiensis (2,3), Cutibacterium acnes (1,4), Finegoldia magna (1,4)	None	Escherichia coli (14,2), Staphylococcus epidermidis (2,3), Bacteroides thetaiotaomicron (71,5), Anaerococcus vaginalis (4,0), Anaerococcus obesiensis (2,3), Cutibacterium acnes (1,4), Finegoldia magna (1,4), Pseudomonas unclassified (0,7), Anaerococcus prevotii (0,6), Turicella otitidis (0,6), Peptoniphilus harei (0,2), Corynebacterium pseudogenitalium (0,2), Bacteroides vulgatus (0,1), Bacteroid…
93	AS-2-17	Beaujon	0.01	Escherichia coli (Q3), Staphylococcus epidermidis (Q3), Bacteroides thetaiotaomicron (P), Bifidobacterium sp. (P)	Polymicrobial	Polymicrobial	Escherichia coli (24,9), Staphylococcus epidermidis (24,6), Bacteroides thetaiotaomicron (20,4), Corynebacterium resistens (9,6), Finegoldia magna (5,5), Cutibacterium acnes (4,4), Anaerococcus vaginalis (2,3), Anaerococcus obesiensis (1,6), Corynebacterium jeikeium (1,3), Corynebacterium striatum (1,1)	None	Escherichia coli (24,9), Staphylococcus epidermidis (24,6), Bacteroides thetaiotaomicron (20,4), Corynebacterium resistens (9,6), Finegoldia magna (5,5), Cutibacterium acnes (4,4), Anaerococcus vaginalis (2,3), Anaerococcus obesiensis (1,6), Corynebacterium jeikeium (1,3), Corynebacterium striatum (1,1), Peptoniphilus harei (0,9), Anaerococcus prevotii (0,8), Turicella otitidis (0,3), Bacteroides…
64	BC-2-14	Beaujon	0.394	Staphylococcus aureus (Q4), Enterococcus faecalis (P), Klebsiella pneumoniae (P), Staphylococcus lugdunensis (P)	Polymicrobial	Polymicrobial	Staphylococcus aureus (98,3)	Staphylococcus aureus	Staphylococcus aureus (98,3), Brevibacterium unclassified (0,2), Bacteroides thetaiotaomicron (0,02)
66	BC-2-14	Beaujon	0.01	Staphylococcus aureus (Q3), Staphylococcus epidermidis (Q2)	Polymicrobial	Polymicrobial	Staphylococcus aureus (96,3)	Staphylococcus aureus	Staphylococcus aureus (96,3), Escherichia coli (1,4), Escherichia unclassified (1,3), Cutibacterium acnes (0,8), Streptococcus pyogenes (0,1), Thermus scotoductus (0,1)
103	BMM-2	Beaujon	0.01	None	Negative	Negative	None	None	Cutibacterium acnes (72,3), Escherichia unclassified (11,6), Escherichia coli (7,6), Acinetobacter unclassified (2,0), Propionibacterium granulosum (1,4), Corynebacterium resistens (1,2), Enterobacter cloacae (0,9), Streptococcus pyogenes (0,6), Acinetobacter lwoffii (0,5), Micrococcus luteus (0,3), Corynebacterium accolens (0,3), Comamonas unclassified (0,2), Coriobacteriaceae bacterium BV3Ac1 (…
102	BMM-2	Beaujon	0.56	None	Negative	Negative	Streptococcus pyogenes (28,3)	None	Streptococcus pyogenes (28,3), Cutibacterium acnes (26,4), Escherichia unclassified (5,8), Escherichia coli (4,3), Corynebacterium resistens (1,8)
104	BMM-2	Beaujon	0.01	None	Negative	Negative	Streptococcus pyogenes (36,4)	None	Streptococcus pyogenes (36,4), Escherichia coli (10,7), Cutibacterium acnes (6,1), Corynebacterium resistens (1,5), Enterobacter cloacae (0,4), Bacteroides thetaiotaomicron (0,2), Atopobium parvulum (0,1)
13	BM-2-02	Beaujon	2.28	Streptococcus agalactiae (Q4)	Monomicrobial	Monomicrobial	Streptococcus agalactiae (100,0)	Streptococcus agalactiae	Streptococcus agalactiae (100,0)
14	BM-2-02	Beaujon	1.21	Streptococcus agalactiae (Q4)	Monomicrobial	Monomicrobial	Streptococcus agalactiae (99,2)	Streptococcus agalactiae	Streptococcus agalactiae (99,2), Staphylococcus aureus (0,8)
16	BM-2-02	Beaujon	0.522	Streptococcus agalactiae (Q4)	Monomicrobial	Monomicrobial	Streptococcus agalactiae (99,9)	Streptococcus agalactiae	Streptococcus agalactiae (99,9), Cutibacterium acnes (0,1)
101	BN-1-06	Bichat	0.537	Eikenella corrodens (Q5), Corynebacterium amycolatum (Q3), Enterococcus faecalis (Q3), Streptococcus oralis (Q3)	Polymicrobial	Polymicrobial	Atopobium parvulum (44,9), Anaerococcus vaginalis (11,3), Coriobacteriaceae bacterium BV3Ac1 (9,2), Peptostreptococcus anaerobius (8,8), Peptoniphilus harei (5,1), Anaerococcus obesiensis (4,5), Porphyromonas asaccharolytica (3,9), Helcococcus kunzii (3,0), Actinomyces turicensis (1,9), Varibaculum cambriense (1,9), Prevotella timonensis (1,3), Prevotella bergensis (1,0)	None	Atopobium parvulum (44,9), Anaerococcus vaginalis (11,3), Coriobacteriaceae bacterium BV3Ac1 (9,2), Peptostreptococcus anaerobius (8,8), Peptoniphilus harei (5,1), Anaerococcus obesiensis (4,5), Porphyromonas asaccharolytica (3,9), Helcococcus kunzii (3,0), Actinomyces turicensis (1,9), Varibaculum cambriense (1,9), Prevotella timonensis (1,3), Prevotella bergensis (1,0), Actinomyces urogenitalis…
97	BN-1-06	Bichat	0.01	None	Negative	Polymicrobial	None	None	Cutibacterium acnes (62,5), Corynebacterium resistens (9,1), Atopobium parvulum (8,6), Escherichia coli (7,7), Escherichia unclassified (7,3), Pseudomonas unclassified (2,0), Propionibacterium granulosum (0,9), Atopobium minutum (0,5), Pseudomonas aeruginosa (0,5), Bacteroides thetaiotaomicron (0,4), Enterobacter cloacae (0,3), Coriobacteriaceae bacterium BV3Ac1 (0,2)
98	BN-1-06	Bichat	1.47	Eikenella corrodens (Q5), Enterococcus faecalis (Q3), Streptococcus oralis (Q3)	Polymicrobial	Polymicrobial	Coriobacteriaceae bacterium BV3Ac1 (33,1), Atopobium parvulum (13,2), Peptostreptococcus anaerobius (12,1), Anaerococcus vaginalis (11,4), Atopobium minutum (10,2), Peptoniphilus harei (5,8), Anaerococcus obesiensis (2,6), Anaerococcus lactolyticus (1,9), Porphyromonas asaccharolytica (1,6), Peptoniphilus lacrimalis (1,4), Actinomyces turicensis (1,0), Helcococcus kunzii (1,0)	None	Coriobacteriaceae bacterium BV3Ac1 (33,1), Atopobium parvulum (13,2), Peptostreptococcus anaerobius (12,1), Anaerococcus vaginalis (11,4), Atopobium minutum (10,2), Peptoniphilus harei (5,8), Anaerococcus obesiensis (2,6), Anaerococcus lactolyticus (1,9), Porphyromonas asaccharolytica (1,6), Peptoniphilus lacrimalis (1,4), Actinomyces turicensis (1,0), Helcococcus kunzii (1,0), aribaculum cambrie…
141	BY-1-11	Bichat	0.548	Staphylococcus aureus (Q3)	Monomicrobial	Monomicrobial	Staphylococcus aureus (56,5)	None	Staphylococcus aureus (56,5), Cutibacterium acnes (25,3), Brevibacterium unclassified (3,9), Escherichia unclassified (2,2), Brevibacterium linens (2,0)
144	BY-1-11	Bichat	0.158	Staphylococcus aureus (Q3)	Monomicrobial	Monomicrobial	Staphylococcus aureus (96,6)	None	Staphylococcus aureus (96,6), Cutibacterium acnes (2,1), Escherichia unclassified (1,3)
140	BY-1-11	Bichat	0.164	Staphylococcus aureus (Q3)	Monomicrobial	Monomicrobial	Staphylococcus aureus (60,8)	Staphylococcus aureus	Staphylococcus aureus (60,8), Cutibacterium acnes (36,8), Escherichia unclassified (2,4)
100	CE-1-04	Bichat	0.56	None	Negative	Polymicrobial	None	None	Cutibacterium acnes (54,2), Escherichia coli (24,6), Escherichia unclassified (12,8), Enterobacter cloacae (2,4), Bacteroides thetaiotaomicron (2,0), Acinetobacter unclassified (1,4), Micrococcus luteus (1,1), Porphyromonas asaccharolytica (0,6), Atopobium parvulum (0,5), Staphylococcus aureus (0,2), Corynebacterium amycolatum (0,1)
94	CE-1-04	Bichat	0.01	Proteus mirabilis (Q2), Staphylococcus aureus (Q1), Staphylococcus epidermidis (Q1)	Polymicrobial	Polymicrobial	Proteus mirabilis (20,8), Staphylococcus aureus (1,3), Morganella morganii (28,7)	None	Proteus mirabilis (20,8), Staphylococcus aureus (1,3), Morganella morganii (28,7), Cutibacterium acnes (11,6), Escherichia unclassified (7,8), Escherichia coli (4,4), Corynebacterium aurimucosum (3,4), Brevibacterium unclassified (2,2), Enterobacter cloacae (1,8), Corynebacterium tuberculostearicum (0,9), Brevibacterium massiliense (0,6), Corynebacterium resistens (0,6), Actinobaculum massiliense…
95	CE-1-04	Bichat	0.01	Corynebacterium amycolatum (Q1), Staphylococcus aureus (Q1)	Polymicrobial	Polymicrobial	None	None	Cutibacterium acnes (61,6), Corynebacterium resistens (10,3), Escherichia coli (10,2), Escherichia unclassified (8,7), Pseudomonas unclassified (4,0), Brevibacterium unclassified (3,0), Corynebacterium jeikeium (0,3), Streptococcus pyogenes (0,2)
124	CL-1-10	Bichat	0.496	None	Negative	Negative	None	None	Cutibacterium acnes (44,8), Escherichia coli (10,9), Escherichia sp (3,0)
120	CL-1-10	Bichat	2.55	Escherichia coli (Q2)	Monomicrobial	Monomicrobial	Escherichia sp (100,0)	None	Escherichia sp (100,0)
86	CP-2-18	Beaujon	0.01	Staphylococcus epidermidis (Q3)	Monomicrobial	Monomicrobial	Staphylococcus epidermidis (70,9)	Staphylococcus epidermidis	Staphylococcus epidermidis (70,9), Corynebacterium resistens (10,5) Staphylococcus aureus (2,4), Bacteroides thetaiotaomicron (1,2), Turicella otitidis (0,2), Corynebacterium jeikeium (0,1), Cutibacterium acnes (9,3), Escherichia coli (5,4)
85	CP-2-18	Beaujon	0.01	Staphylococcus epidermidis (Q3)	Monomicrobial	Monomicrobial	Staphylococcus epidermidis (14,1), Staphylococcus epidermidis (70,9)	None	Staphylococcus epidermidis (14,1), Cutibacterium acnes (56,7), Bacteroides thetaiotaomicron (8,0), Escherichia coli (7,0), Escherichia unclassified (5,5), Propionibacterium granulosum (0,2), Staphylococcus epidermidis (70,9), Corynebacterium resistens (10,5), Cutibacterium acnes (9,3), Escherichia coli (5,4)
87	CP-2-18	Beaujon	0.01	Staphylococcus epidermidis (Q4)	Monomicrobial	Monomicrobial	Staphylococcus epidermidis (26,3)	Staphylococcus epidermidis	Staphylococcus epidermidis (26,3), Cutibacterium acnes (29,4), Escherichia unclassified (27,4), Bacteroides thetaiotaomicron (7,2), Escherichia coli (6,1), Corynebacterium resistens (3,4), Enhydrobacter aerosaccus (0,2)
38	DA-1-03	Bichat	5	None	Negative	Negative	Bacteroides thetaiotaomicron (100,0)	None	Bacteroides thetaiotaomicron (100,0)
40	DA-1-03	Bichat	1.87	None	Negative	Negative	Pseudomonas aeruginosa (10,5)	None	Pseudomonas aeruginosa (10,5), Cutibacterium acnes (4,1), Williamsia muralis (3,9), Malassezia globosa (3,0), Escherichia coli (1,8), Alcanivorax hongdengensis (1,3)
39	DA-1-03	Bichat	2.09	None	Negative	Negative	Staphylococcus aureus (100,0)	None	Staphylococcus aureus (100,0)
6	DI-1-01	Bichat	4.02	None	Negative	Negative	Streptococcus pyogenes (74,9), Staphylococcus aureus (25,1)	None	Streptococcus pyogenes (74,9), Staphylococcus aureus (25,1)
7	DI-1-01	Bichat	1.79	None	Negative	Negative	Streptococcus pyogenes (89,8)	None	Streptococcus pyogenes (89,8), Escherichia unclassified (10,2)
164	DJ-1-15	Bichat	0.01	Staphylococcus epidermidis (P)	Monomicrobial	Monomicrobial	None	Barley rhizosphere	Escherichia unclassified (52,7), Cutibacterium acnes (35,4), Escherichia coli (11,9)
163	DJ-1-15	Bichat	0.055	Staphylococcus epidermidis (P)	Monomicrobial	Monomicrobial	None	None	Cutibacterium acnes (38,3), Escherichia coli (5,7), Escherichia unclassified (3,1)
167	DJ-1-15	Bichat	0.079	None	Negative	Monomicrobial	None	Variovorax paradoxus	Malassezia globosa (5,0), Cutibacterium acnes (15,4), Escherichia coli (8,9), Streptococcus pyogenes (7,2), Bacteroides thetaiotaomicron (5,9)
149	EE-1-12	Bichat	0.01	None	Negative	Negative	None	None	Cutibacterium acnes (62,9), Enterobacter cloacae (9,2), Escherichia coli (2,9), Subdoligranulum unclassified (2,4), Halomonas unclassified (1,6), Ruminococcus bromii (1,1), Propionibacterium granulosum (1,1), Enhydrobacter aerosaccus (0,8), Acinetobacter johnsonii (0,8), Micrococcus luteus (0,7), Acinetobacter unclassified (0,6), Staphylococcus aureus (0,3), Brevibacterium linens (0,1), Kocuria r…
150	EE-1-12	Bichat	2.32	None	Negative	Negative	Staphylococcus aureus (100,0)	None	Staphylococcus aureus (100,0)
146	EE-1-12	Bichat	0.072	None	Negative	Negative	Streptococcus sanguinis (29,6)	None	Streptococcus sanguinis (29,6), Cutibacterium acnes (19,1), Kocuria unclassified (15,0), Kocuria rhizophila (13,8), Streptococcus pyogenes (10,6), Escherichia unclassified (7,0), Brachybacterium unclassified (1,7), Staphylococcus aureus
68	FO-2-08	Beaujon	0.01	Enterobacter cloacae (Q4), Escherichia coli (Q4), Bacteroides fragilis (Q3)	Polymicrobial	Polymicrobial	Escherichia coli (10,3), Staphylococcus aureus (62,5)	None	Escherichia coli (10,3), Staphylococcus aureus (62,5), Cutibacterium acnes (12,4), Escherichia unclassified (11,6), Escherichia coli (10,3), Brevibacterium unclassified (1,3), Staphylococcus epidermidis (1,1), Micrococcus luteus (0,6), Propionibacterium granulosum (0,2)
88	GD-2-19	Beaujon	0.248	None	Negative	Negative	None	None	Escherichia unclassified (39,2), Escherichia coli (59,2), Pseudomonas unclassified (0,3), Cutibacterium acnes (0,2), Staphylococcus epidermidis (0,1), Corynebacterium striatum (0,1)
90	GD-2-19	Beaujon	0.01	None	Negative	Negative	None	None	Cutibacterium acnes (93,5), Escherichia coli (2,4), Escherichia unclassified (2,1), revibacterium unclassified (0,6), Propionibacterium granulosum (0,3), Corynebacterium tuberculostearicum (0,2), Pseudomonas unclassified (0,2), Streptococcus sanguinis (0,1), Corynebacterium resistens (0,1), Staphylococcus epidermidis (0,1), Rothia unclassified (0,1), Bacteroides thetaiotaomicron (0,1), Acinetobac…
89	GD-2-19	Beaujon	0.141	None	Negative	Negative	None	Variovorax paradoxus	Escherichia unclassified (63,9), Cutibacterium acnes (18,9), Klebsiella unclassified (3,3)
153	GM-1-13	Bichat	0.055	Staphylococcus aureus (P)	Monomicrobial	Monomicrobial	Streptococcus pyogenes (98,9)	Streptococcus pyogenes	Streptococcus pyogenes (98,9), Cutibacterium acnes (1,0), Escherichia unclassified (0,2)
154	GM-1-13	Bichat	0.18	Staphylococcus aureus (P)	Monomicrobial	Monomicrobial	Streptococcus pyogenes (99,8)	Streptococcus pyogenes	Streptococcus pyogenes (99,8), Cutibacterium acnes (0,1)
152	GM-1-13	Bichat	0.109	None	Negative	Monomicrobial	Streptococcus pyogenes (98,3)	None	Streptococcus pyogenes (98,3), Cutibacterium acnes (0,7), Escherichia unclassified (0,3), Escherichia coli (0,1)
158	HA-1-14	Bichat	0.01	Klebsiella pneumoniae (P)	Monomicrobial	Polymicrobial	None	Variovorax paradoxus	Cutibacterium acnes (91,9), Pseudomonas unclassified (2,5), Streptococcus pyogenes (2,2), Escherichia unclassified (1,7), Escherichia coli (1,7)
157	HA-1-14	Bichat	0.01	None	Negative	Polymicrobial	Cutibacterium acnes (49,6)	Variovorax paradoxus	Cutibacterium acnes (49,6), Pseudomonas unclassified (15,2), Escherichia coli (1,2), Escherichia unclassified (0,9)
156	HA-1-14	Bichat	0.01	None	Negative	Polymicrobial	Cutibacterium acnes (86,5)	Variovorax paradoxus	Cutibacterium acnes (86,5), Brevibacterium unclassified (4,8), Escherichia coli (4,1), Acinetobacter ursingii (2,7), Streptococcus thermophilus (1,7), Acinetobacter johnsonii (0,2)
159	HA-1-14	Bichat	0.308	None	Negative	Polymicrobial	Cutibacterium acnes (87,6), Staphylococcus aureus (12,5)	Variovorax paradoxus	Cutibacterium acnes (87,6), Staphylococcus aureus (12,5)
160	HA-1-14	Bichat	2	Klebsiella pneumoniae (Q1), Staphylococcus epidermidis (Q1)	Polymicrobial	Polymicrobial	Streptococcus pyogenes (100,0)	Streptococcus pyogenes	Streptococcus pyogenes (100,0)
161	KD-1	Bichat	0.211	Pasteurella dagmatis (Q2), Staphylococcus epidermidis (Q1), Staphylococcus hominis (Q1), Staphylococcus intermedius (Q1)	Polymicrobial	Polymicrobial	Pasteurella dagmatis (98,3)	None	Pasteurella dagmatis (98,3), Cutibacterium acnes (1,7)
162	KD-1	Bichat	0.01	Pasteurella dagmatis (Q3), Staphylococcus aureus (P)	Polymicrobial	Polymicrobial	Pasteurella dagmatis (22,1)	Variovorax paradoxus	Pasteurella dagmatis (22,1), Cutibacterium acnes (28,6), Escherichia unclassified (20,0), Escherichia coli (5,5)
134	LH-1	Bichat	5.88	Acinetobacter baumannii (Q2)	Monomicrobial	Monomicrobial	Staphylococcus aureus (100,0)	None	Staphylococcus aureus (100,0)
137	LH-1	Bichat	0.486	Acinetobacter baumannii (Q2)	Monomicrobial	Monomicrobial	Staphylococcus epidermidis (50,6)	None	Staphylococcus epidermidis (50,6), Cutibacterium acnes (49,3)
135	LH-1	Bichat	0.197	None	Negative	Monomicrobial	Staphylococcus epidermidis (69,9)	Staphylococcus epidermidis	Staphylococcus epidermidis (69,9), Cutibacterium acnes (27,3), Escherichia unclassified (2,9)
169	LJ-1-16	Bichat	0.01	Staphylococcus aureus (Q1)	Monomicrobial	Polymicrobial	Staphylococcus aureus (33,8)	None	Staphylococcus aureus (33,8), Cutibacterium acnes (26,3), Escherichia coli (1,7), Escherichia unclassified (0,9)
171	LJ-1-16	Bichat	0.01	Staphylococcus aureus (Q3)	Monomicrobial	Polymicrobial	Staphylococcus aureus (80,1)	Staphylococcus aureus	Staphylococcus aureus (80,1), Cutibacterium acnes (17,8), Escherichia unclassified (2,0)
172	LJ-1-16	Bichat	0.431	Staphylococcus aureus (Q3)	Monomicrobial	Polymicrobial	Staphylococcus aureus (80,6)	Staphylococcus aureus	Staphylococcus aureus (80,6), Escherichia unclassified (16,5), Cutibacterium acnes (2,9)
47	LP-2-12	Beaujon	0.01	Staphylococcus capitis (P)	Monomicrobial	Polymicrobial	None	None	Escherichia coli (36,5), Escherichia unclassified (32,1), Cutibacterium acnes (8,4), Brevibacterium unclassified (3,0), Paracoccus unclassified (2,8), Paracoccus denitrificans (2,4), Corynebacterium accolens (1,4), Brevibacterium casei (0,8), Staphylococcus epidermidis (0,3), Staphylococcus aureus (0,2)
48	LP-2-12	Beaujon	0.01	Staphylococcus epidermidis (Q1)	Monomicrobial	Polymicrobial	None	None	Escherichia coli (68,5), Cutibacterium acnes (16,0), Escherichia unclassified (11,9), Brevibacterium unclassified (2,8), revibacterium casei (0,8), Micrococcus luteus (0,04)
11	MA-1-02	Bichat	0.607	Staphylococcus aureus (Q4)	Monomicrobial	Monomicrobial	Staphylococcus aureus (99,0)	None	Staphylococcus aureus (99,0), Staphylococcus lugdunensis (0,7), Staphylococcus epidermidis (0,3)
12	MA-1-02	Bichat	0.38	Staphylococcus aureus (Q4)	Monomicrobial	Monomicrobial	Staphylococcus aureus (98,8)	Staphylococcus aureus	Staphylococcus aureus (98,8), Staphylococcus epidermidis (1,2)
9	MA-1-02	Bichat	0.558	Staphylococcus aureus (Q4)	Monomicrobial	Monomicrobial	Staphylococcus aureus (99,9)	Staphylococcus aureus	Staphylococcus aureus (99,9), Staphylococcus epidermidis (0,1), Staphylococcus lugdunensis (0,03), Enterobacter cloacae (0,02)
110	MF-1	Bichat	0.01	Streptococcus gordonii (Q4), Steptococcus oralis (Q3), Haemophilus parainfluenzae (Q2)	Polymicrobial	Polymicrobial	Streptococcus gordoni (6,3), Steptococcus oralis (0,01), Haemophilus parainfluenzae (1,5), Actinomyces odontolyticus (54,6), Veillonella unclassified (26,4)	None	Streptococcus gordoni (6,3), Steptococcus oralis (0,01), Haemophilus parainfluenzae (1,5), Actinomyces odontolyticus (54,6), Veillonella unclassified (26,4), Cutibacterium acnes (7,3), Veillonella parvula (2,7), Escherichia unclassified (0,5), Corynebacterium aurimucosum (0,3), Escherichia coli (0,3), Streptococcus agalactiae (0,1), Brevibacterium linens (0,01)
114	MF-1	Bichat	0.01	Staphylococcus hominis (Q3), Streptococcus oralis (Q3), Veillonella parvula (Q3)	Polymicrobial	Polymicrobial	None	Variovorax paradoxus	Cutibacterium acnes (21,6), Deinococcus unclassified (6,6)
42	MS-1	Bichat	0.184	Staphylococcus aureus (Q2)	Monomicrobial	Monomicrobial	None	None	Pseudomonas aeruginosa (39,0), Cutibacterium acnes (29,0), Escherichia coli (11,9
44	MS-1	Bichat	0.01	Staphylococcus aureus (Q2)	Monomicrobial	Monomicrobial	Staphylococcus aureus (43,5)	None	Staphylococcus aureus (43,5), Enterobacter hormaechei (13,5), Atopobium parvulum (3,2), Malassezia globosa (2,2), Alcanivorax hongdengensis (2,0), Peptoniphilus harei (2,0), Anaerococcus obesiensis (1,7), Malassezia furfur (1,7), Tetrasphaera japonica (1,7), Peptoniphilus grossensis (1,5), Actinomyces radingae (1,2), Olegusella massiliensis (1,2), Streptococcus pneumoniae (1,2)
43	MS-1	Bichat	57	Staphylococcus aureus (Q2)	Monomicrobial	Monomicrobial	Staphylococcus aureus (21,0), Streptococcus pyogenes (7,3)	Staphylococcus aureus	Staphylococcus aureus (21,0), Streptococcus pyogenes (7,3), Anaerococcus obesiensis (5,8), Olegusella massiliensis (5,4)
127	OF-2	Beaujon	0.075	Staphylococcus aureus (Q3)	Monomicrobial	Polymicrobial	Staphylococcus aureus (35,4), Cutibacterium acnes (48,5), Mycobacterium tuberculosis bovis africanum canetti (4,7)	Staphylococcus aureus	Staphylococcus aureus (35,4), Cutibacterium acnes (48,5), Mycobacterium tuberculosis bovis africanum canetti (4,7), Escherichia unclassified (2,3), Micrococcus luteus (2,0), Escherichia coli (1,2), Thiomonas unclassified (1,1), Propionibacterium granulosum (1,1), Enhydrobacter aerosaccus (0,1), Stenotrophomonas maltophilia (0,1), Stenotrophomonas unclassified (0,1)
125	OF-2	Beaujon	58	Staphylococcus aureus (Q4), Staphylococcus hominis (P)	Polymicrobial	Polymicrobial	Staphylococcus aureus (100,0)	Staphylococcus aureus	Staphylococcus aureus (100,0)
126	OF-2	Beaujon	0.01	Staphylococcus aureus (Q3), Cutibacterium acnes (Q1)	Polymicrobial	Polymicrobial	Staphylococcus aureus (95,3), Cutibacterium acnes (4,0)	Staphylococcus aureus	Staphylococcus aureus (95,3), Cutibacterium acnes (4,0), Escherichia coli (0,5), Streptococcus pyogenes (0,1), Proteus unclassified (0,04)
109	OG-1-07	Bichat	1.11	Enterobacter asburiae (Q3)	Monomicrobial	Polymicrobial	Staphylococcus aureus (100,0)	None	Staphylococcus aureus (100,0)
111	OG-1-07	Bichat	0.57	Enterobacter asburiae	Monomicrobial	Polymicrobial	Staphylococcus aureus (69,2), Cutibacterium acnes (6,8)	Variovorax paradoxus	Staphylococcus aureus (69,2), Cutibacterium acnes (6,8)
112	OG-1-07	Bichat	0.29	Klebsiella pneumoniae (Q4), Staphylococcus aureus (Q2)	Polymicrobial	Polymicrobial	Staphylococcus aureus (94,6), Bacteroides thetaiotaomicron (4,6)	Staphylococcus aureus	Staphylococcus aureus (94,6), Bacteroides thetaiotaomicron (4,6), Streptococcus agalactiae (0,8)
176	RA-1	Bichat	0.094	None	Negative	Negative	None	Variovorax paradoxus	Cutibacterium acnes (55,9), Halomonas unclassified (34,3), Escherichia coli (5,9), Escherichia unclassified (3,9)
174	RA-1	Bichat	0.01	None	Negative	Negative	None	None	Cutibacterium acnes (35,0), Escherichia unclassified (14,1), Escherichia coli (10,5), Halomonas unclassified (6,7), Subdoligranulum unclassified (2,2), Stenotrophomonas maltophilia (1,9), Propionibacterium granulosum (0,6), Staphylococcus aureus (0,2), Streptococcus pyogenes (0,1)
175	RA-1	Bichat	0.01	None	Negative	Negative	None	None	Cutibacterium acnes (58,2), Halomonas unclassified (13,2), Escherichia unclassified (7,9), Escherichia coli (7,1), Klebsiella unclassified (6,1)
129	RD-2	Beaujon	0.01	Staphylococcus aureus (Q3)	Monomicrobial	Monomicrobial	Staphylococcus aureus (8,0)	None	Staphylococcus aureus (8,0), Cutibacterium acnes (90,3), Escherichia coli (1,4), Propionibacterium granulosum (0,4)
132	RD-2	Beaujon	5.53	Staphylococcus aureus (Q3)	Monomicrobial	Monomicrobial	Staphylococcus aureus (100,0)	None	Staphylococcus aureus (100,0)
128	RD-2	Beaujon	0.663	None	Negative	Monomicrobial	Staphylococcus aureus (100,0)	Staphylococcus aureus	Staphylococcus aureus (100,0)
51	RJ-2-13	Beaujon	0.01	Proteus mirabilis (Q2), Pseudomonas aeruginosa (Q2), Citrobacter koseri (P), Staphylococcus aureus (P)	Polymicrobial	Polymicrobial	None	None	Escherichia unclassified (33,5), Escherichia coli (32,6), Cutibacterium acnes (26,0), Klebsiella pneumoniae (3,3), Brevibacterium unclassified (1,4), Subdoligranulum unclassified (0,4), Micrococcus luteus (0,3)
49	RJ-2-13	Beaujon	0.01	Pseudomonas aeruginosa (Q3), Citrobacter koseri (P), Staphylococcus aureus (P)	Polymicrobial	Polymicrobial	Pseudomonas aeruginosa (6,1)	Variovorax paradoxus	Pseudomonas aeruginosa (6,1), Escherichia coli (51,4), Cutibacterium acnes (27,4), Pseudomonas unclassified (11,4), Escherichia unclassified (1,0), Brevibacterium casei (0,1)
53	RJ-2-13	Beaujon	0.01	Citrobacter koseri (Q1), Pseudomonas aeruginosa (Q1), Proteus mirabilis (P)	Polymicrobial	Polymicrobial	None	Variovorax sp.	Cutibacterium acnes (32,6), Escherichia unclassified (30,2), Escherichia coli (13,6), Propionibacterium granulosum (0,1), Brevibacterium casei (0,1)
55	RY-2-15	Beaujon	0.01	Pseudomonas aeruginosa (Q2)	Monomicrobial	Monomicrobial	None	None	Escherichia coli (47,7), Escherichia unclassified (24,7), Cutibacterium acnes (14,6), Pseudomonas unclassified (1,1), Enhydrobacter aerosaccus (1,0), Brevibacterium casei (0,4), Klebsiella pneumoniae (0,3), Micrococcus luteus (0,2), Leuconostoc carnosum (0,2), Pseudomonas aeruginosa (0,1), Corynebacterium tuberculostearicum
59	RY-2-15	Beaujon	26.7	Pseudomonas aeruginosa (Q4)	Monomicrobial	Monomicrobial	Pseudomonas aeruginosa (98,9)	None	Pseudomonas aeruginosa (98,9), Cutibacterium acnes (0,1)
58	RY-2-15	Beaujon	0.098	Pseudomonas aeruginosa (Q4)	Monomicrobial	Monomicrobial	Pseudomonas aeruginosa (98,7)	Pseudomonas aeruginosa	Pseudomonas aeruginosa (98,7), Escherichia coli (0,5), Escherichia unclassified (0,5), Cutibacterium acnes (0,4)
107	SA-1-08	Bichat	0.076	None	Negative	Negative	Escherichia coli (33,3)	Escherichia coli	Escherichia coli (33,3), Escherichia unclassified (31,3), Cutibacterium acnes (20,0), Subdoligranulum unclassified (3,1), Proteus mirabilis (2,9), Micrococcus luteus (1,9), Proteus unclassified (0,7), Brevibacterium linens (0,5), Pseudomonas aeruginosa (0,5), Bilophila unclassified (0,2), Bacteroides uniformis (0,1)
108	SA-1-08	Bichat	0.878	None	Negative	Negative	Staphylococcus aureus (62,3)	Variovorax paradoxus	Staphylococcus aureus (62,3), Cutibacterium acnes (14,2), Malassezia globosa (3,2), Escherichia coli (2,9), Malassezia furfur (1,6), Proteus mirabilis (1,3)
3	SI-2-01	Beaujon	1.74	Enterobacter cloacae (Q4)	Monomicrobial	Monomicrobial	Cutibacterium acnes (70,0)	Variovorax paradoxus	Cutibacterium acnes (70,0), Klebsiella pneumoniae (5,2), Staphylococcus aureus (4,4), Pseudomonas aeruginosa (0,7)
2	SI-2-01	Beaujon	0.623	Enterobacter cloacae (Q4)	Monomicrobial	Monomicrobial	Enterobacter cloacae (96,0)	Enterobacter cloacae	Enterobacter cloacae (96,0), Escherichia unclassified (4,0)
5	SI-2-01	Beaujon	3.7	Enterobacter cloacae (Q4)	Monomicrobial	Monomicrobial	Enterobacter cloacae (96,0)	Enterobacter cloacae	Enterobacter cloacae (96,0), Escherichia unclassified (4,1)
60	SS-2-16	Beaujon	0.01	None	Negative	Negative	None	None	Cutibacterium acnes (43,4), Escherichia coli (31,1), Escherichia unclassified (15,5), Corynebacterium accolens (4,7), Brevibacterium unclassified (4,3)
62	SS-2-16	Beaujon	0.01	None	Negative	Negative	None	None	Escherichia coli (45,9), Escherichia unclassified (42,6), Cutibacterium acnes (10,9), Pseudomonas aeruginosa (0,9), Brevibacterium casei (0,1)
45	TN1	Bichat	0.01	None	Negative	Negative	Staphylococcus aureus (95,3), Cutibacterium acnes (4,0),	0	Klebsiella pneumoniae (2,3), Cutibacterium acnes (78,7), Pseudomonas aeruginosa (11,1), Propionibacterium granulosum (2,4), Micrococcus luteus (1,0), Escherichia unclassified (0,8), Deinococcus unclassified (0,7), Escherichia coli (0,4)
177	TN2	Beaujon	0.01	None	Negative	Negative	Pasteurella dagmatis (22,1), 162__, 162__,	0	Cutibacterium acnes (43,3), Escherichia unclassified (18,2), Escherichia coli (9,7), Pseudomonas unclassified (3,0), Micrococcus luteus (2,9), Propionibacterium granulosum (1,1), Gardnerella vaginalis (1,1), Staphylococcus epidermidis (0,5), Acinetobacter lwoffii (0,5), Kocuria unclassified (0,4), Kocuria rhizophila (0,3), Enhydrobacter aerosaccus (0,3), Enterobacter cloacae (0,1), Staphylococcus…
123	VD-1-09	Bichat	0.177	Staphylococcus aureus (Q3)	Monomicrobial	Monomicrobial	Staphylococcus aureus (98,8)	None	Staphylococcus aureus (98,8), Cutibacterium acnes (1,0), Escherichia sp (0,1), Escherichia coli (0,1), Kocuria unclassified (0,02)
121	VD-1-09	Bichat	0.287	Staphylococcus aureus (Q3)	Monomicrobial	Monomicrobial	Staphylococcus aureus (98,9)	Staphylococcus aureus	Staphylococcus aureus (98,9), Cutibacterium acnes (0,8), Escherichia coli (0,2), Comamonas unclassified (0,04)
122	VD-1-09	Bichat	1.07	Staphylococcus aureus (Q4)	Monomicrobial	Monomicrobial	Staphylococcus aureus (100,0)	Staphylococcus aureus	Staphylococcus aureus (100,0)
