# Supplementary material for: Contribution of Clinical Metagenomics to the Diagnosis of Bone and Joint Infections
Source: Front Microbiol. 2022 Apr 21;13:863777. doi: 10.3389/fmicb.2022.863777 (PMC9069157; doi:10.3389/fmicb.2022.863777)
Supplement: Supplementary file 3 [file Table_2.XLSX]

## Sheet: Samples and ARGs
Patient code	Type of infection	Number of samples for culture	Number of samples for sequencing	Bacteria found in culture	Has the bacteria been found in CMg?	Antibiotics for which a phenotypic resistance was observed	ARG found by resfinder potentially associated with this phenotype	ARG found by Resfinder	Concordance between phenotype and genotype	Genome coverage (CMg) in %
SI-2-01	Polymicrobial	5	3	Enterobacter cloacae	Yes	WT	NA		NA	NA
				Cutibacterium acnes	Yes	WT	NA		NA	NA
AS-2-17	Polymicrobial	3	3	Escherichia coli	Yes	WT	NA	ant(6)-Ia, aph(3')-III, erm(F), mef(A), tet(Q), tet(X), aadD, mdf(A), msr(A)	NA	86.2
				Staphylococcus epidermidis		Kanamycin, tobramycin, gentamicin	None		No	28.0
						Linezolid	None		NA	28.0
						Methicillin	None		No	28.0
						Rifampin	None		NA	28.0
					Yes	Cotrimoxazole	None		No	28.0
				Bacteroides thetaoiatomicron	Yes	Clindamycin	erm(F)		Yes	85.7
				Finegoldia Margna	No				NA	5.6
				Bifidobacterium sp.	No				NA	NA
BC-2-14	Polymicrobial	3	3	Staphylococcus aureus	Yes	WT	NA	None	NA	74.9
				Klebsiella pneumoniae	No
				Enterococcus faecalis	No
BY-1-11	Monomicrobial	5	3	Staphylococcus aureus	Yes	Penicilin	None	str	No	42.1
					Yes	Erythromycin	None		No	42.1
BM-2-02	Monomicrobial	4	3	Streptococcus agalactiae	Yes	Erythromycin, clindamycin	erm(B), erm(A)	erm(B), erm(A), tet(M)	Yes	87.7
						Tetracycline	tet(M)		Yes	87.7
BN-1-06	Polymicrobial	3	3	Eikenella corrodens	No
				Enterococcus faecalis	No
				Corynebacterium amycolatum	No
CP-2-18	Monomicrobial	3	3	Staphylococcus epidermidis	Yes	Methicillin	None	aadD, aph(3')-IIa, ant(6)-Ia, aph(3')-III, erm(F), mdf(A)	No	41.5
						Erythromycin	None		No	41.5
						Kanamycin, tobramycin, gentamicin	None		No	41.5
						Fluroquinolones	NA		NA	41.5
CL-1-10	Monomicrobial	2	2	Escherichia coli	Yes	Amoxicillin	None	None	No	NA (no contig > 500pb)
CE-1-04	Polymicrobial	5	3	Proteus mirabilis	Yes	Amoxicillin	Yes	aph(3'')-Ib, aph(3')-IIa, aph(6)-Id, blaTEM-1D, cmx, sul1, sul2, aadA24, aph(3')-Ia	No	11.6
				Staphylococcus aureus	Yes	Penicillin	None		No	0.2
				Staphylococcus epidermidis	No
				Corynebacterium amycolatum	No
				Staphylococcus hominis	No
DA-1-03	Negative	3	3	None
DJ-1-15	Monomicrobial	5	3	Staphylococcus epidermidis	No
FO-2-08	Polymicrobial	1	1	Escherichia coli	Yes	Amoxicillin	None	aadA24, aph(3')-IIa	No	13.6
						Tobramycin, gentamicin	None		No	13.6
						Cotrimoxazole	None		No	13.6
				Enterobacter cloacae	No
				Bacteroides fragilis	No
GM-1-13	Polymicrobial	4	3	Staphylococcus aureus	No
				Corynebacterium striatum	No
HA-1-14	Polymicrobial	5	5	Klebsiella pneumoniae	No
				Staphylococcus epidermidis	No
KD-1	Polymicrobial	2	2	Pasteurella dagmatis	Yes	WT	NA	None	NA	0.4
				Staphylococcus epidermidis	No
				Staphylococcus hominis	No
				Staphylococcus intermedius	No
				Staphylococcus aureus	No
LH-1	Monomicrobial	7	3	Acinetobacter baumannii	No
LP-2-12	Polymicrobial	2	2	Staphylococcus epidermidis	No
				Staphylococcus capitis	No
LJ-1-16	Monomicrobial	5	2	Staphylococcus aureus	Yes	Penicillin	None	aadA24,aph(3')-IIa,aadA1, tet(B)	No	2.4
MF-1	Polymicrobial	3	2	Steptococcus oralis	Yes	Tetracycline	None	None	No	NF
				Haemophilus parainfluenzae	Yes	WT	NA		NA	NF
				Streptococcus gordonii	Yes	WT	NA		NA	NF
				Staphylococcus hominis	No
				Veillonella parvula	Yes	Cotrimoxazole	None		No	10.2
MA-1-02	Monomicrobial	5	3	Staphylococcus aureus	Yes	Penicillin	blaZ	blaZ, erm(T)	Yes	87.3
						Erythromycin	erm(T)		Yes	87.3
MS-1	Monomicrobial	3	3	Staphylococcus aureus	Yes	Penicillin	None	None	No	NA (no contig > 500pb)
OF-2	Polymicrobial	3	3	Staphylococcus aureus	Yes	Penicillin	blaZ	aadA24, aph(3')-Ia, blaZ	Yes	76.6
				Staphylococcus hominis	No
				Cutibacterium acnes	Yes	WT	NA		NA	39.7
RY-2-15	Monomicrobial	6	3	Pseudomonas aeruginosa	Yes	Ticarcillin, ticarcillin-clavulanate, piperacillin, piperacillin-tazobactam, aztreonam	NA	aph(3')-Iib, blaOXA-486, blaPAO, fosA, catB7, crpP	NA	95.4
OG-1-07	Polymicrobial	5	3	Staphylococcus aureus	Yes	Penicillin	None	None	No	0.3
				Klebsiella pneumoniae	No
				Enterobacter asburiae	No
RJ-2-13	Polymicrobial	5	3	Pseudomonas aeruginosa	Yes	WT	NA	aadA24, aph(3')-IIa, aph(3')-Ia	NA	0.08
				Staphylococcus aureus	No
				Citrobacter koseri	No
				Proteus mirabilis	No
				Streptococcus parasanguinis	No
				Haemophilus parainfluenzae	No
RD-2	Monomicrobial	3	3	Staphylococcus aureus	Yes	Penicillin	blaZ	blaZ, aadA24	Yes	89.7
VD-1-09	Monomicrobial	3	3	Staphylococcus aureus	Yes	Penicillin	blaZ	blaZ, aadA24	Yes	92.3
